# Supplementary material for: Whole genome sequencing and analysis of multiple isolates of Ceratocystis destructans, the causal agent of Ceratocystis canker of almond in California
Source: Sci Rep. 2023 Sep 8;13:14873. doi: 10.1038/s41598-023-41746-6 (PMC10491840; doi:10.1038/s41598-023-41746-6)
Supplement: Supplementary file 1 — Supplementary Information 1. [file 41598_2023_41746_MOESM1_ESM.xlsx]

## Sheet: COG Functional Categories
Distribution of the functional categories of the COGS
	% contribution to the total predicted proteome
COG Functional Category	C. albifundus	C. fimbriata	KARE1428	KARE1622	KARE1624	KARE490	KARE979
Cell cycle control, cell division, chromosome partitioning	2.949	2.789	2.877	2.925	2.897	2.911	2.9
Cell wall/membrane/envelope biogenesis	1.502	1.815	1.699	1.766	1.749	1.758	1.767
Cell motility	0.273	0.342	0.274	0.276	0.273	0.275	0.276
Post-translational modification, protein turnover, and chaperones	6.636	6.656	6.658	6.705	6.586	6.674	6.656
Signal transduction mechanisms	5.68	6.235	5.616	5.519	5.63	5.52	5.661
Intracellular trafficking, secretion, and vesicular transport	0.628	0.631	0.685	0.662	0.683	0.687	0.69
Defense mechanisms	1.311	1.21	1.233	1.242	1.23	1.208	1.215
Cytoskeleton	0.355	0.368	0.384	0.386	0.383	0.385	0.387
RNA processing and modification	0.164	0.132	0.137	0.138	0.137	0.137	0.138
Chromatin structure and dynamics	0.41	0.421	0.384	0.386	0.355	0.385	0.359
Translation, ribosomal structure and biogenesis	9.694	9.471	10.137	10.21	10.085	10.272	10.135
Transcription	2.485	2.42	2.575	2.539	2.542	2.417	2.541
Replication, recombination and repair	8.82	5.525	5.507	5.491	5.575	5.493	5.606
Energy production and conversion	5.243	5.262	5.753	5.74	6.204	5.795	5.744
Amino acid transport and metabolism	7.1	6.735	6.932	6.926	6.942	7.004	6.987
Nucleotide transport and metabolism	3.25	3.236	3.342	3.311	3.334	3.323	3.286
Carbohydrate transport and metabolism	6.281	6.682	6.904	6.898	6.942	6.921	6.821
Coenzyme transport and metabolism	4.588	4.394	4.493	4.498	4.455	4.532	4.557
Lipid transport and metabolism	4.67	4.657	5.041	5.022	5.001	4.999	4.916
Inorganic ion transport and metabolism	4.014	3.683	3.918	3.808	3.799	3.818	3.866
Secondary metabolites biosynthesis, transport, and catabolism	2.321	2.184	2.164	2.235	2.159	2.252	2.182
General function prediction only	7.837	11.813	9.671	9.547	9.483	9.585	9.638
Function unknown	1.092	1.079	1.123	1.131	1.121	1.126	1.132

## Sheet: KARE490 CYP450s
Predicted CYP450s for KARE490
Putative CYP Name is based on the Fungal Cytochrome P450 databse pipeline and P450 Name is the BestHit from the Nelson's database
Putative CYP Name		P450 class name	protein Id	P450 Name						Comparison of the number of CYP450 classes among the isolates
CYP51			Cd.00g002090.m01	There is no matched nelson's P450.						P450 Class Name		KARE490	KARE979	KARE1428	KARE1622	KARE1624	C. albifundus	C. fimbriata
CYP582			Cd.00g007210.m01	CYP637A1						Cytochrome P450		3	3	2	6	3	3	3
CYP628		Cytochrome P450	Cd.00g007870.m0	CYP5154A1						E-class P450, group IV		1	1	1	1	1	1	1
CYP53			Cd.00g011390.m01	CYP51F1						E-class P450, group I		13	15	20	19	20	14	98
Not determinied		E-class P450, group IV	Cd.00g013260.m01.	CYP5014F1						Pisatin demethylase-like		4	5	5	5	4	4	3
CYP537		E-class P450, group I	Cd.00g015550.m01	CYP5014F1						P450, CYP52		6	6	6	6	6	6	6
CYP544			Cd.00g016120.m01	CYP5103B1						E-class P450, CYP2D		1	1	1	1	0	3	1
CYP645		E-class P450, group I	Cd.00g017260.m01	CYP505D6
CYP537		E-class P450, group I	Cd.00g017380.m01	CYP5015C1
CYP51		Pisatin demethylase-like	Cd.00g017640.m01	CYP5078A4b
CYP645		E-class P450, group I	Cd.00g018010.m01	CYP505D6
Not determinied		Pisatin demethylase-like	Cd.00g018090.m01	CYP5080E1
CYP657		Cytochrome P450	Cd.00g020090.m01	CYP657B2
CYP534		E-class P450, group I	Cd.00g022810.m01	CYP540B1
CYP641			Cd.00g026100.m01	CYP5144C1
CYP538		P450, CYP52	Cd.00g026880.m01	CYP538A1
CYP505		E-class P450, group I	Cd.00g028300.m01	CYP5014F1
CYP61			Cd.00g028530.m01	CYP5147A1
Not determinied		E-class P450, group I	Cd.00g031960.m01	CYP539A1
CYP539		P450, CYP52	Cd.00g032930.m01	CYP5078A4b
CYP504		E-class P450, group I	Cd.00g033070.m01	CYP5141C1
CYP65		E-class P450, group I	Cd.00g035030.m01	CYP65AF1
CYP5078		E-class P450, group I	Cd.00g037320.m01	CYP539A3
CYP538		P450, CYP52	Cd.00g038800.m01	CYP538A1
Not determinied		E-class P450, group I	Cd.00g041680.m01	There is no matched nelson's P450.
Not determinied		Cytochrome P450	Cd.00g041820.m01	There is no matched nelson's P450.
CYP548		Pisatin demethylase-like	Cd.00g041830.m01	CYP620F1b
CYP532			Cd.00g042930.m01	CYP5093A1
CYP548		Pisatin demethylase-like	Cd.00g050810.m01	CYP65E1
CYP528		E-class P450, group I	Cd.00g054120.m01	CYP620A1
CYP655		P450, CYP52	Cd.00g055400.m01	CYP655B1
CYP59		E-class P450, CYP2D	Cd.00g056420.m01	CYP620B1
Not determinied		E-class P450, group I	Cd.00g057010.m01	CYP5068A2
CYP577			Cd.00g058920.m01	CYP5014D2
CYP584		P450, CYP52	Cd.00g060230.m01	CYP575A1
CYP529			Cd.00g060480.m01	CYP540A1
CYP539		P450, CYP52	Cd.00g065910.m01	CYP51F1

## Sheet: KARE979 CYP450s
Predicted CYP450s for KARE979
Putative CYP Name is based on the Fungal Cytochrome P450 databse pipeline and P450 Name is the BestHit from the Nelson's database
Putative CYP Name	P450 class name	protein Id	P450 Name
CYP53		Cd.00g000220.m01	CYP51F1
CYP538	P450, CYP52	Cd.00g002600.m01	CYP538A1
Not determinied	E-class P450, group I	Cd.00g004470.m01	CYP539A1
CYP544		Cd.00g009930.m01	CYP5103B1
CYP657	Cytochrome P450	Cd.00g012280.m01	CYP657B2
CYP537	E-class P450, group I	Cd.00g012370.m01	CYP5015C1
CYP645	E-class P450, group I	Cd.00g012490.m01	CYP505D6
CYP529		Cd.00g013410.m01	CYP540A1
CYP504	E-class P450, group I	Cd.00g013650.m01	CYP5141C1
CYP537	E-class P450, group I	Cd.00g017600.m01.	CYP5014F1
CYP582		Cd.00g021010.m01	CYP637A1
CYP59	E-class P450, CYP2D	Cd.00g022750.m01	CYP620B1
CYP534	E-class P450, group I	Cd.00g024280.m01	CYP540B1
CYP538	P450, CYP52	Cd.00g029610.m01	CYP538A1
Not determinied	E-class P450, group I	Cd.00g030010.m01	CYP5068A2
CYP641		Cd.00g032080.m01.	CYP5144C1
CYP51		Cd.00g034180.m01	There is no matched nelson's P450.
CYP539	P450, CYP52	Cd.00g034380.m01.	CYP5078A4b
CYP628	Cytochrome P450	Cd.00g034690.m01	CYP5154A1
Not determinied	E-class P450, group IV	Cd.00g034760.m01	CYP5014F1
CYP65	E-class P450, group I	Cd.00g035140.m01	CYP65AF1
CYP548	Pisatin demethylase-like	Cd.00g038960.m01	CYP620F1b
Not determinied	Cytochrome P450	Cd.00g038970.m01	There is no matched nelson's P450.
Not determinied	E-class P450, group I	Cd.00g039120.m01	There is no matched nelson's P450.
CYP645	E-class P450, group I	Cd.00g039560.m0	CYP505D6
CYP61		Cd.00g040540.m01	CYP5147A1
CYP505	E-class P450, group I	Cd.00g040770.m01.	CYP5014F1
CYP548	Pisatin demethylase-like	Cd.00g050320.m01	CYP65E1
CYP620	E-class P450, group I	Cd.00g053490.m01	CYP682B2
Not determinied	Pisatin demethylase-like	Cd.00g054540.m01	CYP5080E1
CYP51	Pisatin demethylase-like	Cd.00g057790.m01	CYP5078A4b
CYP5078	E-class P450, group I	Cd.00g058510.m01	CYP539A3
CYP577		Cd.00g058540.m01	CYP5014D2
CYP584	P450, CYP52	Cd.00g058780.m01	CYP575A1
CYP528	E-class P450, group I	Cd.00g061060.m01	CYP620A1
CYP655	P450, CYP52	Cd.00g062070.m01	CYP655B1
CYP621	Pisatin demethylase-like	Cd.00g065350.m01	CYP60B1
CYP539	P450, CYP52	Cd.00g066230.m01	CYP51F1

## Sheet: KARE1428 CYP450s
Predicted CYP450s for KARE1428
Putative CYP Name is based on the Fungal Cytochrome P450 databse pipeline and P450 Name is the BestHit from the Nelson's database
Putative CYP Name	P450 class name	protein Id	P450 Name
CYP537	E-class P450, group I	Cd.00g000590.m01	CYP5014F1
CYP532	E-class P450, group I	Cd.00g001540.m01	CYP5070A1
CYP538	P450, CYP52	Cd.00g002760.m01.	CYP538A1
CYP5078	E-class P450, group I	Cd.00g003490.m01	CYP539A3
CYP641		Cd.00g004110.m01	CYP5144C1
CYP657	Cytochrome P450	Cd.00g004770.m01	CYP657B2
CYP537	E-class P450, group I	Cd.00g004860.m01	CYP5015C1
CYP645	E-class P450, group I	Cd.00g004980.m01	CYP505D6
CYP51	Pisatin demethylase-like	Cd.00g005500.m01	CYP5078A4b
CYP59	E-class P450, CYP2D	Cd.00g006060.m01	CYP620B1
CYP51		Cd.00g009440.m01	There is no matched nelson's P450
CYP538	P450, CYP52	Cd.00g010300.m01	CYP538A1
CYP544		Cd.00g011680.m01	CYP5103B1
CYP548	Pisatin demethylase-like	Cd.00g013450.m01	CYP65E1
CYP53		Cd.00g015760.m01	CYP51F1
CYP584	P450, CYP52	Cd.00g015890.m01	CYP575A1
Not determinied	E-class P450, group IV	Cd.00g019590.m01	CYP5014F1
CYP548	E-class P450, group I	Cd.00g021550.m01	CYP548A2
Not determinied	E-class P450, group I	Cd.00g027140.m01.	CYP5068A2
CYP534	E-class P450, group I	Cd.00g028710.m01	CYP540B1
CYP504	E-class P450, group I	Cd.00g031100.m01	CYP5141C1
CYP539	P450, CYP52	Cd.00g031620.m01	CYP5078A4b
CYP65	E-class P450, group I	Cd.00g036150.m01	CYP65AF1
Not determinied	E-class P450, group I	Cd.00g036720.m01	CYP539A1
CYP529		Cd.00g038060.m01	CYP540A1
CYP548	E-class P450, group I	Cd.00g041380.m01	CYP548A2
CYP61		Cd.00g041580.m01	CYP5147A1
CYP505	E-class P450, group I	Cd.00g041810.m01	CYP5014F1
CYP548	Pisatin demethylase-like	Cd.00g042300.m01	CYP620F1b
Not determinied	E-class P450, group I	Cd.00g042460.m01	There is no matched nelson's P450.
CYP628	Cytochrome P450	Cd.00g046920.m01	CYP5154A1
Not determinied	Pisatin demethylase-like	Cd.00g047770.m01	CYP5080E1
CYP582		Cd.00g049210.m01	CYP637A1
CYP655	P450, CYP52	Cd.00g055640.m01	CYP655B1
CYP548	E-class P450, group I	Cd.00g056050.m01	CYP548A2
CYP528	E-class P450, group I	Cd.00g058690.m01	CYP620A1
CYP577		Cd.00g059520.m01	CYP5014D2
CYP548	E-class P450, group I	Cd.00g061500.m01	CYP548A2
CYP645	E-class P450, group I	Cd.00g063150.m01	CYP505D6
CYP621	Pisatin demethylase-like	Cd.00g067250.m01	CYP60B1
CYP539	P450, CYP52	Cd.00g067530.m01	CYP51F1
CYP548	E-class P450, group I	Cd.00g069480.m01	CYP548A2

## Sheet: KARE1622 CYP450s
Predicted CYP450s for KARE1622
Putative CYP Name is based on the Fungal Cytochrome P450 databse pipeline and P450 Name is the BestHit from the Nelson's database
Putative CYP Name	P450 class name	protein Id	P450 Class Name
CYP505	E-class P450, group I	Cd.00g004420.m01	CYP5014F1
CYP53		Cd.00g004650.m01	CYP51F1
CYP538	P450, CYP52	Cd.00g007440.m01	CYP538A1
CYP532	E-class P450, group I	Cd.00g008230.m01	CYP5070A1
Not determinied	E-class P450, group I	Cd.00g008480.m0	CYP539A1
CYP504	E-class P450, group I	Cd.00g011200.m01	CYP5141C1
CYP529		Cd.00g011440.m01	CYP540A1
CYP645	E-class P450, group I	Cd.00g012280.m01	CYP505D6
CYP51		Cd.00g014390.m01	There is no matched nelson's P450.
CYP548	E-class P450, group I	Cd.00g015920.m01	CYP548A2
CYP537	E-class P450, group I	Cd.00g016200.m01	CYP5014F1
CYP5078	E-class P450, group I	Cd.00g016500.m01	CYP539A3
CYP628	Cytochrome P450	Cd.00g017590.m01.	CYP5154A1
CYP544		Cd.00g019310.m01	CYP5103B1
CYP548	E-class P450, group I	Cd.00g023220.m01	CYP548A2
CYP538	P450, CYP52	Cd.00g030550.m01	CYP538A1
CYP645	E-class P450, group I	Cd.00g031840.m01	CYP505D6
Not determinied		Cd.00g034410.m01	There is no matched nelson's P450.
CYP657	Cytochrome P450	Cd.00g034970.m01	CYP657B2
CYP534	E-class P450, group I	Cd.00g040600.m01	CYP540B1
CYP582		Cd.00g042920.m01.	CYP637A1
CYP537	E-class P450, group I	Cd.00g046850.m01	CYP5015C1
CYP548	E-class P450, group I	Cd.00g048290.m01	CYP548A2
CYP61		Cd.00g048490.m01.	CYP5147A1
CYP528	E-class P450, group I	Cd.00g049180.m01	CYP620A1
CYP655	P450, CYP52	Cd.00g051530.m01	CYP655B1
Not determinied	Pisatin demethylase-like	Cd.00g051680.m01	CYP5080E1
CYP539	Cytochrome P450	Cd.00g051900.m01	There is no matched nelson's P450.
CYP59	E-class P450, CYP2D	Cd.00g053030.m01	CYP620B1
Not determinied	E-class P450, group IV	Cd.00g054060.m01	CYP5014F1
CYP548	E-class P450, group I	Cd.00g054250.m01	CYP548A2
CYP641		Cd.00g055010.m01	CYP5144C1
CYP548	Pisatin demethylase-like	Cd.00g057040.m01	CYP65E1
CYP577		Cd.00g058080.m01	CYP5014D2
CYP584	P450, CYP52	Cd.00g059600.m01	CYP575A1
CYP539	P450, CYP52	Cd.00g060230.m01	CYP5078A4b
CYP539	Cytochrome P450	Cd.00g062260.m01	There is no matched nelson's P450.
Not determinied	Cytochrome P450	Cd.00g063670.m01	There is no matched nelson's P450.
Not determinied	Cytochrome P450	Cd.00g063680.m01	There is no matched nelson's P450.
CYP548	Pisatin demethylase-like	Cd.00g063690.m01.	CYP620F1b
Not determinied	E-class P450, group I	Cd.00g066210.m01	CYP5068A2
CYP621	Pisatin demethylase-like	Cd.00g066310.m01	CYP60B1
CYP539	P450, CYP52	Cd.00g067150.m01	CYP51F1
CYP51	Pisatin demethylase-like	Cd.00g067360.m01	CYP5078A4b
CYP65	E-class P450, group I	Cd.00g067860.m01	CYP65AF1
CYP548	E-class P450, group I	Cd.00g069860.m01	CYP548A2

## Sheet: KARE1624 CYP450s
Predicted CYP450s for KARE1624
Putative CYP Name is based on the Fungal Cytochrome P450 databse pipeline and P450 Name is the BestHit from the Nelson's database
Putative CYP Name	P450 class name	protein Id	P450 Class Name
CYP538	P450, CYP52	Cd.00g000880.m01	CYP538A1
CYP51		Cd.00g001650.m01	There is no matched nelson's P450.
CYP59	P450, CYP52	Cd.00g009150.m01	CYP620B1
CYP628	Cytochrome P450	Cd.00g011730.m01.	CYP5154A1
CYP529		Cd.00g011930.m01	CYP540A1
CYP504	E-class P450, group I	Cd.00g012170.m01	CYP5141C1
CYP53		Cd.00g013010.m01.	CYP51F1
CYP657	Cytochrome P450	Cd.00g016160.m01.	CYP657B2
CYP537	E-class P450, group I	Cd.00g016250.m01	CYP5015C1
CYP645	E-class P450, group I	Cd.00g016370.	CYP505D6
CYP548	E-class P450, group I	Cd.00g017020.m01.	CYP548A2
Not determinied	E-class P450, group IV	Cd.00g019740.m01.	CYP5014F1
CYP534	E-class P450, group I	Cd.00g020790.m01.	CYP540B1
CYP537	E-class P450, group I	Cd.00g021230.m01	CYP5014F1
CYP548	E-class P450, group I	Cd.00g021510.m01.	CYP548A2
CYP582		Cd.00g022700.m01	CYP637A1
Not determinied	E-class P450, group I	Cd.00g023380.m01	CYP539A1
CYP5078	E-class P450, group I	Cd.00g027440.m01	CYP539A3
CYP538	P450, CYP52	Cd.00g028870.m01	CYP538A1
CYP539	P450, CYP52	Cd.00g030020.m01.	CYP5078A4b
CYP65	E-class P450, group I	Cd.00g034300.m01	CYP65AF1
CYP548	E-class P450, group I	Cd.00g035440.m01	CYP548A2
CYP61		Cd.00g035640.m01	CYP5147A1
CYP505	E-class P450, group I	Cd.00g035870.m01	CYP5014F1
Not determinied	E-class P450, group I	Cd.00g035940.m01	CYP5068A2
CYP641		Cd.00g039970.m01	CYP5144C1
Not determinied	E-class P450, group I	Cd.00g041070.m01	There is no matched nelson's P450.
Not determinied	Cytochrome P450	Cd.00g041230.m01	There is no matched nelson's P450.
CYP548	Pisatin demethylase-like	Cd.00g041240.m01	CYP620F1b
CYP584	P450, CYP52	Cd.00g041790.m01	CYP575A1
CYP645	E-class P450, group I	Cd.00g042740.m01	CYP505D6
CYP548	Pisatin demethylase-like	Cd.00g045260.m01	CYP65E1
CYP532	E-class P450, group I	Cd.00g050750.m01	CYP5070A1
CYP528	E-class P450, group I	Cd.00g056150.m01	CYP620A1
CYP544		Cd.00g056450.m01	CYP5103B1
CYP655	P450, CYP52	Cd.00g056730.m01.	CYP655B1
Not determinied	Pisatin demethylase-like	Cd.00g057320.m01.	CYP5080E1
CYP577		Cd.00g061070.m01.	CYP5014D2
CYP548	E-class P450, group I	Cd.00g062090.m01	CYP548A2
CYP621	Pisatin demethylase-like	Cd.00g066900.m01	CYP60B1
CYP548	E-class P450, group I	Cd.00g069720.m01	CYP548A2

## Sheet: C. fimbriata CYP450s
Predicted CYP450s for C. fimbriata
Putative CYP Name is based on the Fungal Cytochrome P450 databse pipeline and P450 Name is the BestHit from the Nelson's database
Putative CYP Name	P450 class name	protein Id	P450 Class Name
CYP539	Cytochrome P450	Cd.00g000580.m01	There is no matched nelson's P450.
CYP529		Cd.00g003390.m01	CYP540A1
CYP548	E-class P450, group I	Cd.00g003430.m01	CYP548A2
CYP548	E-class P450, group I	Cd.00g003460.m01	CYP548A2
CYP548	E-class P450, group I	Cd.00g003610.m01	CYP548A2
CYP65	E-class P450, group I	Cd.00g004700.m01.	CYP65AF1
CYP548	E-class P450, group I	Cd.00g005120.m01	CYP548A2
CYP548	E-class P450, group I	Cd.00g005150.m01	CYP548A2
CYP655	P450, CYP52	Cd.00g005820.m01	CYP655B1
CYP548	E-class P450, group I	Cd.00g006610.m01	CYP548A2
CYP548	E-class P450, group I	Cd.00g006620.m01.	CYP548A2
CYP59	E-class P450, CYP2D	Cd.00g007380.m01	CYP620B1
CYP537	E-class P450, group I	Cd.00g008340.m01	CYP5014F1
CYP645	E-class P450, group I	Cd.00g009370.m01.	CYP505D6
CYP548	E-class P450, group I	Cd.00g009530.	CYP548A2
CYP539	P450, CYP52	Cd.00g009840.m01.	CYP51F1
CYP577		Cd.00g010230.m01.	CYP5014D2
CYP548	E-class P450, group I	Cd.00g010320.m01	CYP548A2
CYP548	E-class P450, group I	Cd.00g010620.m01	CYP548A2
CYP548	E-class P450, group I	Cd.00g012610.m01.	CYP548A2
CYP548	E-class P450, group I	Cd.00g013460.m01	CYP548A2
CYP548	E-class P450, group I	Cd.00g013570.m01	CYP548A2
CYP548	E-class P450, group I	Cd.00g013640.m01	CYP548A2
CYP641		Cd.00g013850.m01	CYP5144C1
CYP5078	E-class P450, group I	Cd.00g014440.m01	CYP539A3
CYP548	E-class P450, group I	Cd.00g014510	CYP548A2
CYP548	E-class P450, group I	Cd.00g014770.m01	CYP548A2
CYP548	E-class P450, group I	Cd.00g014930.m01.	CYP548A2
CYP548	E-class P450, group I	Cd.00g014940.m01	CYP548A2
CYP548	E-class P450, group I	Cd.00g014960.m01	CYP548A2
CYP548	E-class P450, group I	Cd.00g015490.m01	CYP548A2
CYP548	E-class P450, group I	Cd.00g017320.m01	CYP548A2
CYP548	Pisatin demethylase-like	Cd.00g017500.m01.	CYP65E1
CYP61		Cd.00g018010.m01.	CYP5147A1
CYP548	E-class P450, group I	Cd.00g018110.m01	CYP548A2
CYP548	E-class P450, group I	Cd.00g018190.m01	CYP548A2
CYP538	P450, CYP52	Cd.00g018270.m01.	CYP538A1
CYP548	E-class P450, group I	Cd.00g018290.m01	CYP548A2
CYP548	E-class P450, group I	Cd.00g019190.m01	CYP548A2
CYP548	E-class P450, group I	Cd.00g019200.m01	CYP548A2
CYP548	E-class P450, group I	Cd.00g019540.m01	CYP548A2
CYP548	E-class P450, group I	Cd.00g019730.m01	CYP548A2
CYP548	E-class P450, group I	Cd.00g019790.m01	CYP548A2
CYP548	E-class P450, group I	Cd.00g019950	CYP548A2
CYP548	E-class P450, group I	Cd.00g021460.m01	CYP548A2
CYP548	E-class P450, group I	Cd.00g023000.m01	CYP548A2
CYP548	E-class P450, group I	Cd.00g023450.m01	CYP548A2
CYP548	E-class P450, group I	Cd.00g023480.m01.	CYP548A2
CYP548	E-class P450, group I	Cd.00g023740.m01	CYP548A2
CYP548	E-class P450, group I	Cd.00g023770.m01	CYP548A2
CYP548	E-class P450, group I	Cd.00g023800.m01.	CYP548A2
CYP548	E-class P450, group I	Cd.00g023830.m01.	CYP548A2
CYP548	E-class P450, group I	Cd.00g023870.	CYP548A2
CYP548	E-class P450, group I	Cd.00g024850.m01	CYP548A2
CYP548	E-class P450, group I	Cd.00g024940.m01	CYP548A2
CYP548	E-class P450, group I	Cd.00g025100.m01	CYP548A2
CYP548	E-class P450, group I	Cd.00g025110.m01	CYP548A2
CYP548	E-class P450, group I	Cd.00g025320.m01	CYP548A2
CYP548	E-class P450, group I	Cd.00g025400.m01.	CYP548A2
CYP538	P450, CYP52	Cd.00g026180.m01	CYP538A1
CYP548	E-class P450, group I	Cd.00g029270.m01	CYP548A2
CYP548	E-class P450, group I	Cd.00g029280.m01	CYP548A2
CYP548	E-class P450, group I	Cd.00g029540.m01.	CYP548A2
CYP548	E-class P450, group I	Cd.00g031950.m01	CYP548A2
CYP548	E-class P450, group I	Cd.00g032060.m01	CYP548A2
CYP548	E-class P450, group I	Cd.00g032870.m01	CYP548A2
CYP548	E-class P450, group I	Cd.00g032880.m01.	CYP548A2
CYP548	E-class P450, group I	Cd.00g032980	CYP548A2
CYP548	E-class P450, group I	Cd.00g034730.m01	CYP548A2
CYP548	E-class P450, group I	Cd.00g034930.m01	CYP548A2
CYP548	E-class P450, group I	Cd.00g034940.m01.	CYP548A2
CYP548	E-class P450, group I	Cd.00g035150.m01.	CYP548A2
CYP548	E-class P450, group I	Cd.00g035740.m01.	CYP548A2
CYP534	E-class P450, group I	Cd.00g036640.m01	There is no matched nelson's P450.
CYP548	E-class P450, group I	Cd.00g036710.m01.	CYP548A2
CYP538	P450, CYP52	Cd.00g037450.m01.	CYP538A1
CYP548	E-class P450, group I	Cd.00g037540.m01	CYP548A2
CYP548	E-class P450, group I	Cd.00g037590.m01	CYP548A2
CYP548	E-class P450, group I	Cd.00g038030.m01	CYP548A2
CYP544		Cd.00g039740.m01	CYP5103B1
CYP548	E-class P450, group I	Cd.00g040920.m01	CYP548A2
CYP548	E-class P450, group I	Cd.00g040950.m01	CYP548A2
CYP548	E-class P450, group I	Cd.00g040960.m01	CYP548A2
CYP548	E-class P450, group I	Cd.00g040980.m01	CYP548A2
CYP548	E-class P450, group I	Cd.00g041950.m01	CYP548A2
CYP548	E-class P450, group I	Cd.00g042270.m01	CYP548A2
CYP548	E-class P450, group I	Cd.00g042490.m01.	CYP548A2
CYP548	E-class P450, group I	Cd.00g042570.m01	CYP548A2
CYP548	E-class P450, group I	Cd.00g042610.m01.	CYP548A2
CYP584	P450, CYP52	Cd.00g044120.m01	CYP575A1
CYP505	E-class P450, group I	Cd.00g045010.m01	CYP5014F1
CYP539	P450, CYP52	Cd.00g046390.m01.	CYP5078A4b
CYP548	E-class P450, group I	Cd.00g048660.m01	CYP548A2
CYP51		Cd.00g050800.m01	There is no matched nelson's P450.
Not determinied	E-class P450, group IV	Cd.00g051290.m01	CYP5014F1
CYP548	E-class P450, group I	Cd.00g051940.m01	CYP548A2
CYP621	Pisatin demethylase-like	Cd.00g052020.m01.	CYP60B1
CYP548	E-class P450, group I	Cd.00g052120.m01	CYP548A2
CYP548	E-class P450, group I	Cd.00g053380.m01.	CYP548A2
CYP532		Cd.00g053510.m01.	CYP5093A1
CYP645	E-class P450, group I	Cd.00g054960.m01	CYP505D6
CYP537	E-class P450, group I	Cd.00g055090.m01	CYP5015C1
CYP657	Cytochrome P450	Cd.00g055180.m01	CYP657B2
CYP548	E-class P450, group I	Cd.00g055460.m01	CYP548A2
CYP528	E-class P450, group I	Cd.00g058550.m01	CYP61A1
CYP548	E-class P450, group I	Cd.00g059630.m01	CYP548A2
CYP548	Pisatin demethylase-like	Cd.00g063720.m01.	CYP5150A2
Not determinied	Cytochrome P450	Cd.00g063730.m01	There is no matched nelson's P450.
Not determinied	E-class P450, group I	Cd.00g063890.m01	There is no matched nelson's P450.
CYP548	E-class P450, group I	Cd.00g064030.m01.	CYP548A2
CYP548	E-class P450, group I	Cd.00g064340.m01.	CYP548A2
CYP528	E-class P450, group I	Cd.00g065790.m01	CYP61A1
CYP504	E-class P450, group I	Cd.00g069190.m01	CYP5141C1
CYP53		Cd.00g070320.m01.	CYP51F1
CYP548	E-class P450, group I	Cd.00g071840.m01	CYP548A2
CYP548	E-class P450, group I	Cd.00g071910.m01	CYP548A2
CYP528	E-class P450, group I	Cd.00g074950.m01	CYP61A1
Not determinied	E-class P450, group I	Cd.00g075550.m01	CYP5068A2
CYP628	Cytochrome P450	Cd.00g076450.m01	CYP5154A1
CYP528	E-class P450, group I	Cd.00g077110.m01	CYP620A1
CYP548	E-class P450, group I	Cd.00g077410.m01	CYP548A2

## Sheet: C. albifundus CYP450
Predicted CYP450s for C. alibifundus
Putative CYP Name is based on the Fungal Cytochrome P450 databse pipeline and P450 Name is the BestHit from the Nelson's database
Putative CYP Name	P450 class name	protein Id	P450 Class Name
CYP621	Pisatin demethylase-like	Cd.00g003810.m01	CYP60B1
CYP645	E-class P450, group I	Cd.00g007120.m01	CYP505D6
Not determinied	E-class P450, group I	Cd.00g007720.m01	CYP5068A2
CYP528	E-class P450, group I	Cd.00g009540.m01	CYP61A1
CYP59	E-class P450, CYP2D	Cd.00g011480.m01	CYP620B1
CYP534	E-class P450, CYP2D	Cd.00g011980.m01.	CYP5144D1
CYP548	Pisatin demethylase-like	Cd.00g013200.m01.	CYP65E1
CYP538	E-class P450, CYP2D	Cd.00g014110.m01	CYP538A1
CYP532		Cd.00g014810.m01	CYP5093A1
CYP528	E-class P450, group I	Cd.00g015930.m01	CYP581A1
Not determinied	Pisatin demethylase-like	Cd.00g016130.m01	CYP5080E1
CYP53		Cd.00g019360.m01.	CYP51F1
CYP548	Pisatin demethylase-like	Cd.00g021910.m01	CYP5037B3
Not determinied	Cytochrome P450	Cd.00g021920.m01	There is no matched nelson's P450.
Not determinied	E-class P450, group I	Cd.00g022050.m01	There is no matched nelson's P450.
CYP544		Cd.00g028140.m01	CYP5103B1
CYP584	P450, CYP52	Cd.00g035800.m01	CYP575A1
CYP645	E-class P450, group I	Cd.00g038300.m01.	CYP505D6
CYP537	E-class P450, group I	Cd.00g038430.m01	CYP5015C1
CYP657	Cytochrome P450	Cd.00g038520.m01.	CYP657B2
CYP505	E-class P450, group I	Cd.00g039280.m01	CYP5014F1
CYP61		Cd.00g039520.m01	CYP5147A1
CYP538	P450, CYP52	Cd.00g040410.m01.	CYP538A1
CYP577		Cd.00g043670.m01	CYP5014D2
CYP539	P450, CYP52	Cd.00g045200.m01	CYP51F1
CYP641		Cd.00g048210.m01	CYP5144C1
CYP5078	E-class P450, group I	Cd.00g048780.m01	CYP539A3
CYP655	P450, CYP52	Cd.00g053950.m01	CYP655B1
CYP504	E-class P450, group I	Cd.00g057600.m01.	CYP5141C1
CYP529		Cd.00g057830.m01.	CYP540A1
CYP628	Cytochrome P450	Cd.00g058030.m01.	CYP5154A1
CYP582		Cd.00g058700.m01.	CYP637A1
CYP51		Cd.00g059810.m01.	CYP620B1
CYP538	P450, CYP52	Cd.00g060550.m01	CYP538A1
CYP537	E-class P450, group I	Cd.00g063730.m01	CYP5014F1
CYP539	P450, CYP52	Cd.00g065400.m01	CYP5078A4b
CYP528	E-class P450, group I	Cd.00g068370.m01	CYP620A1
CYP65	E-class P450, group I	Cd.00g069330.m01	CYP65AF1
Not determinied	E-class P450, group IV	Cd.00g070640.m01	CYP5014F1

## Sheet: Putative Eeffectors
KARE1428 PUTATIVE EFFECTORS
>Cd.00g001050.m01.polypeptide ID=Cd.00g001050.m01.polypeptide|Name=Cd.00g001050.m01.polypeptide|organism=Ceratocystis destructans|type=polypeptide|length=404|location=NODE_1_length_513179_cov_76.333192:405396..406718- | Cytoplasmic effector probability: 0.664
MVSLRTLVVTALVAVASAKSAVIDLVPSNFDDVVLKSGKPTLVKFFAPWCGHCKNLAPVYEELAAGYEHANDKVQIAKVDADAERSLGKRFGIQGFPTLKWFDGVSDTPHEYSGARSLDDLASFIEQKSTVKMRKKWTAPSAVQMLNDVSFVEQVGGEQGVLVAFTAPWCTHCKSLAPEWEKAADDYQHDKSVLIAKVDCEAPNSKALAKKQGINSYPTIKWFPAGSTVGEPFEGPRTEEGIIAFVNEKAGLHRTVGGGLDHFAGTLASLDSLIVKLTGGSTFSDVLTQAKAESSKFSADVQKKSAEYYVRVLSKLGENHEYAKKELARLQGMLAKGGLASEKRDELTVKANILKKFEEVKIAAGETVKNIIDKATEAKDATAEKAQAAKEAAEKKAAE…
>Cd.00g002960.m01.polypeptide ID=Cd.00g002960.m01.polypeptide|Name=Cd.00g002960.m01.polypeptide|organism=Ceratocystis destructans|type=polypeptide|length=220|location=NODE_3_length_426911_cov_75.288591:258975..259698+ | Apoplastic effector probability: 0.721
MHTPKLAAAAAVFASAVIAQPSENVFGLSPCGTRCYQQTAQLIGCSSDDFPCLCRVWDIDFRAQYTSCLIEGCIGSPSTITVDELKQRVCSEALVSNSTASWLPTGTTVPAGVAASTSGFVTDSPNTISSSLTSTTTTFAGTFLTEVNSTNHTTTTDEATASIGTMGTGTPSTDTVTSGVAQSSPNVSASVRLDMADIKVLTACLVGAAMAVRVFTNGVV
>Cd.00g003290.m01.polypeptide ID=Cd.00g003290.m01.polypeptide|Name=Cd.00g003290.m01.polypeptide|organism=Ceratocystis destructans|type=polypeptide|length=364|location=NODE_4_length_405603_cov_73.145510:423589..424683- | Apoplastic effector probability: 0.573
MSSSSRIVFSTATVASLASAIASYSAGTITYEMIKNYNNTNFFDEFEFFTEPDPTHGYVEYVGPEIAQKNGYAKYVDGYIYLGADHVAVNPKNGRRSTRLKSKQNFTRSLIIGDIAHMPSGPGIWPAFWSFGKEWPNSGEIDIIEGVNLDVTNHAALHTGPGCTIINTGSAKTTVLEHDDCHYREGKQGCGQFTQAPFGTAFNAISGGVYALDWTADYIAMYFFPRDSIPADISNETPNPSTWGAPMAKFNGGSGCDIGSHFNEHNLVFNTDFCGDWAGSVWKWDKKLTSMAKECVEFVGANPHLYSKAYWLISSVKVYEAINEETPKAYPSGGYFTGVSPPNKALAVYNNTAPGSQRAWMGVG
>Cd.00g003470.m01.polypeptide ID=Cd.00g003470.m01.polypeptide|Name=Cd.00g003470.m01.polypeptide|organism=Ceratocystis destructans|type=polypeptide|length=187|location=NODE_4_length_405603_cov_73.145510:101701..102336- | Cytoplasmic effector probability: 0.844
MYFSKLTILSTLFVSVLAAPTCDLGVSKRADVLTVKNYADFQVSSGVAGNALQEVDDEFNAAAFRANPADVSDNDIAIMKAARVTAENAETEAGGFNEAIKAAGKNTDAGKALSNGKTKNKVMKLELQVLLADIEIGKNGDPDGSVAAKREEELTKLNKNVALDEKNAGAPSTAVDFQGSSDPAASQ
>Cd.00g003620.m01.polypeptide ID=Cd.00g003620.m01.polypeptide|Name=Cd.00g003620.m01.polypeptide|organism=Ceratocystis destructans|type=polypeptide|length=254|location=NODE_4_length_405603_cov_73.145510:165673..166578- | Cytoplasmic effector probability: 0.823
MKLFLLVLYVALAVASPMLAALSKPASLSVSKSVAVSAAAPEPQDDSGSVDVTKSRPTVYLIRHGEKPKEGNGLSAKGVQRAECVKDLFGKNSNYNIGHIMAQKPKKSGKRKRPYDTVKPLADHLGIEVDTSCPRGNMECVKKAIKHYKGKGNILVCWEHKRLTKIVKALGLKHHAPHYPTNRFDVIWTDPPNYHKLGAITYESCPAIYNSDVDIAQIDDGNDDDGDDYNNDDGGDGDNEDAYDDDDGNGDGDD
>Cd.00g004280.m01.polypeptide ID=Cd.00g004280.m01.polypeptide|Name=Cd.00g004280.m01.polypeptide|organism=Ceratocystis destructans|type=polypeptide|length=186|location=NODE_5_length_398405_cov_73.582626:25586..26146- | Apoplastic effector probability: 0.687
MRFNFSVASLVTLACSALAAASPACKCLTKTDSTELVDAYARMIGAFNSEDAARYLTEDFHSYSQSINTFLNPVNPSDDYTFNRTSFEFAQTNQPGTPLEIVSTPVVDCTHVSFIWTSTFGMGRKARGITILSTVQVDGQWRINRFDVEFNSLNWAYNMGQYYCLFGAAVGNATVCGAPPAAGKLI
>Cd.00g007680.m01.polypeptide ID=Cd.00g007680.m01.polypeptide|Name=Cd.00g007680.m01.polypeptide|organism=Ceratocystis destructans|type=polypeptide|length=166|location=NODE_8_length_373742_cov_75.636574:280732..281303+ | Apoplastic effector probability: 0.673
MKASTLFLAAIAGVVSAQTGLPSCATTCVSGFTSGSTIADCSQGDVACICGNNDFLNEIACCLVDACSEEDQATTLSYASSLCAGFGVTVPDAIACSSSGSGSNSTTSGVAGPTGTGTLPIGTGSGTATSTSTSTSTSSQIAGAAALSGSAGVAGVAGLLAAFALF
>Cd.00g007690.m01.polypeptide ID=Cd.00g007690.m01.polypeptide|Name=Cd.00g007690.m01.polypeptide|organism=Ceratocystis destructans|type=polypeptide|length=156|location=NODE_8_length_373742_cov_75.636574:289324..289987- | Apoplastic effector probability: 0.769 | Cytoplasmic effector probability: 0.711
MFSSVTFLVATLTAMLAFQAPALVAAQGNDKGFARSCLWQNVQIRNGDTIGTFCNNNNPYYYDYDYSQLPLRHCYANKQGKLVAAKEGLFINSCHDCMTKRDDKLKSALLTCTCATSTGQLYRTTVDLNDLLYNDDGRLSCFDLRGSKERDMPRDG
>Cd.00g008160.m01.polypeptide ID=Cd.00g008160.m01.polypeptide|Name=Cd.00g008160.m01.polypeptide|organism=Ceratocystis destructans|type=polypeptide|length=199|location=NODE_9_length_372357_cov_74.514061:80546..81298+ | Apoplastic effector probability: 0.81
MVSFKSTVLSIALAFATSVAAQSYSIDPESVDINTRTRWCSDQIIQCPMVCKQTSGGTPEVNTCDPESLSYGCLCSNGVQPNITEYSLTLPYYICTEWGNQCVKDCGNHNNECASACREEHPCGALNPTRANATTTSADATATATSTSSSGPTLLSDSGSSSSSGGSSSAAASLRSVEVGRMYGLVTLMGGLLAGFAIL
>Cd.00g011230.m01.polypeptide ID=Cd.00g011230.m01.polypeptide|Name=Cd.00g011230.m01.polypeptide|organism=Ceratocystis destructans|type=polypeptide|length=158|location=NODE_12_length_350834_cov_79.530760:197474..198077+ | Apoplastic effector probability: 0.571
MKLSIAALLTVAGLASAQFDGVPECGINCLQAAIQAIGCDVNNSTCSCQAENQSKLASDLGMVTCLTAACSSSQLADVISAGNKLCAKATASQTSSTGFGTASHSRLGFAAASGTASSTTAPVPSSTQHDSDISDANSLTLSSAIVAAAALIGAVQWV
>Cd.00g011290.m01.polypeptide ID=Cd.00g011290.m01.polypeptide|Name=Cd.00g011290.m01.polypeptide|organism=Ceratocystis destructans|type=polypeptide|length=176|location=NODE_12_length_350834_cov_79.530760:222790..223320- | Apoplastic effector probability: 0.933 | Cytoplasmic effector probability: 0.582
MQSAFLILLSAAAALASTCQSCNEDSKIEARAASTIIVNVLNTGISPNQVHAIVGDYIWFRFGDGLNSVIQGDYNSPCQSYGRGFSSGAIFYGNKERYYPEAYAIQVMDGEPMWYYNGEEDKCRVGGHVGVINPPASGMKNLYSYTQRALKPGSTDWHNRNGGFMVELSEEDCKRE
>Cd.00g012800.m01.polypeptide ID=Cd.00g012800.m01.polypeptide|Name=Cd.00g012800.m01.polypeptide|organism=Ceratocystis destructans|type=polypeptide|length=272|location=NODE_14_length_332699_cov_76.169420:84316..85134- | Cytoplasmic effector probability: 0.679
MRFTSASLPLVLSIVSLAKAGIIEDHGYQVKSSGDIDSVLFQDGDGDYQLVDIIRFHPRMNMATIFIADNDLEPESEKKLSLSSIYNSLAEKRNRKPEDIDWIASEVDGDLETDTLISEIRQSRNVGPTEDITVHADDKEWKAILDTKSYKNAAAVNSKPAEAVVIRKVQREIFDDSIDIDSLYFYFPAEGSQNGEDSHNDAAIDWAEELKKGLKKDEDGEWEDEEDEGAAMRALFAEDEEQQSASLETLFTELDGLVSAAAEDEQPPASRH
>Cd.00g013050.m01.polypeptide ID=Cd.00g013050.m01.polypeptide|Name=Cd.00g013050.m01.polypeptide|organism=Ceratocystis destructans|type=polypeptide|length=88|location=NODE_14_length_332699_cov_76.169420:220256..220522+ | Apoplastic effector probability: 0.739 | Cytoplasmic effector probability: 0.565
MQFSSIFSLAILASGAAAAGVTACNGKAQGCIDQATTSVTSCQAGDWACGCKYIDKIQQAATDCVISACGDINSALGAAQEARAICGQ
>Cd.00g015850.m01.polypeptide ID=Cd.00g015850.m01.polypeptide|Name=Cd.00g015850.m01.polypeptide|organism=Ceratocystis destructans|type=polypeptide|length=360|location=NODE_18_length_308241_cov_74.638992:306579..307934- | Apoplastic effector probability: 0.68
MVSPTLFVLAAAASIASATPVLVERAACTFTTAAAAISGASKCSTVTLNNIAVPAGTTLDLTKLAANTKVIFAGTTTFGYKEWEGPLISIAGTGIEVSSASGAKIDCQGQRWWDTKGSNGGKTKPKFFAAHKMINSKITGLKVINTPVQAFSINGAKNLGLYDINIDNSAGDSGGGHNTDAFDVGSSSGVYISGAYIRNQDDCLAVNSGTNITFTNGYCSGGHGLSIGSVGGRSNNVVSGVTITNSQIHDSDNGVRIKTVYGATGSVSGVTYSGITLSNIAKYGIVIEQDYQNGSPTGTPTAGVPITDVTIKNVKGTVASSGTDIYILCASCSKWTWSGVSVTGGKTSTKCKGIPTGASC
>Cd.00g016210.m01.polypeptide ID=Cd.00g016210.m01.polypeptide|Name=Cd.00g016210.m01.polypeptide|organism=Ceratocystis destructans|type=polypeptide|length=194|location=NODE_18_length_308241_cov_74.638992:146094..146678+ | Cytoplasmic effector probability: 0.857
MRSFALLASLLLPLLGVQAGKLEEHDYSVSYDKHDSCSSVNIMSPYYPEYTLDSISIDKSKSMAVIYVAENNQEPNRQGKLSLAEIFSEICSLRGTSPSSLSKIVFDDLDSNTQTMISSYRQRKKIGRNKDIKLTSGAADWSEFANLHYYSKATSMNPGKTINKIEVKVFKAEGMWDWADRNGPYDALYFTFSS
>Cd.00g016220.m01.polypeptide ID=Cd.00g016220.m01.polypeptide|Name=Cd.00g016220.m01.polypeptide|organism=Ceratocystis destructans|type=polypeptide|length=194|location=NODE_18_length_308241_cov_74.638992:152879..153463+ | Apoplastic effector probability: 0.559
MRSFSLLSSLLLPVLGVQAGVLEDHDYRVTCNAQNPYTPVSLSTSHWPGRMVNMIAIDNEDSVATIYTANNSEEPDREGKLTLPQIFSAVCGLRETSPSAINRVAFDSLDSSAQAVISEYRATNGKTDNENFSVTPNDASWSKFTGLHYYTDAKSLISSKDISEIQVVAFVASSTWDWNERDGHYDLLQFVYSS
>Cd.00g016560.m01.polypeptide ID=Cd.00g016560.m01.polypeptide|Name=Cd.00g016560.m01.polypeptide|organism=Ceratocystis destructans|type=polypeptide|length=120|location=NODE_18_length_308241_cov_74.638992:257894..258321- | Cytoplasmic effector probability: 0.64
MRPFALLAAGIAIFQGASALNLEELVMVTYKENSPNVQALMKQAMDIVLEAGGQITHHSTLYSGFFAKTSREVAISIKRLGGSYVAVELDGKAVAYPEPEDSSHQANPANKFITDDLDTE
>Cd.00g017040.m01.polypeptide ID=Cd.00g017040.m01.polypeptide|Name=Cd.00g017040.m01.polypeptide|organism=Ceratocystis destructans|type=polypeptide|length=136|location=NODE_19_length_302628_cov_75.306358:116262..116731+ | Apoplastic effector probability: 0.806
MKFSILPMISSAMAVSISYDNVYGNAGQSMNTVVCSNGDFGLAARYPTLGDLPAFPNVGGVPDIIDWNNDQACGTCWKVTVPNRNPIFILGVDSGKGDFNVSPQAFIELTGSTDAGRVHDIQYEKVTVDNCKMPVA
>Cd.00g019440.m01.polypeptide ID=Cd.00g019440.m01.polypeptide|Name=Cd.00g019440.m01.polypeptide|organism=Ceratocystis destructans|type=polypeptide|length=205|location=NODE_22_length_281355_cov_72.672022:132498..133281+ | Apoplastic effector probability: 0.715 | Cytoplasmic effector probability: 0.579
MKFLLFLTFFCTIVFSAIVPSPSDLMPSAAMADDPTGPPQLHKLLARDPSSAYNEAKRAAKDYNVKLTNGEYYYFMSCNTVRQGFTPSEPAVRYVMQKTGCTHVGLVVGKITKTRWSKKFEATYLNVSDSPSGRAWKQSVNDYSPRSNQKLVYGGVASSSPDISALTEAGDNWVAAANVGGPNGERQYDEDMNCLTYYYDLINMV
>Cd.00g019470.m01.polypeptide ID=Cd.00g019470.m01.polypeptide|Name=Cd.00g019470.m01.polypeptide|organism=Ceratocystis destructans|type=polypeptide|length=234|location=NODE_22_length_281355_cov_72.672022:138379..139146- | Apoplastic effector probability: 0.568
MKSFIALFALSSLALAHFDLEHPDSVDTNDNALDQAPCGGATISFTDDADDVSDFFVGGDAIALTPTHPRQNWLFRATLDTTASGNWTQIYPIFEQSELGTICMPSVTVPDEWAGKQGVISVAASASDGLLFSCALVRFVSGSSTRTPEDCRNTTTSLSFSDDSTLSALVDNNASSSNSSSGASSTGGSSSSNTNSASTSTTSPSSDGVSLLGQSFGMMISASVGALLVAVTLV
>Cd.00g021590.m01.polypeptide ID=Cd.00g021590.m01.polypeptide|Name=Cd.00g021590.m01.polypeptide|organism=Ceratocystis destructans|type=polypeptide|length=233|location=NODE_25_length_270538_cov_77.466347:180633..181534- | Apoplastic effector probability: 0.53
MLWFFVFTLAAASLSTAHIVLSYPGTRGNNLITNDSFPYGMQWMYPCGGLGTTTNRTYWPTTGGAVAFQPGWFQGHQLANIHINLGLGTDGPDAGPHNMSFNMVRDVQLIGPSNTPYPGTVCFPQVPMPVNITVKAGDKATIQVVEQAQHGAALYACVDIEFAEPGDSKIARVNESNCFNSTEFGFADVYTVTVSEAPSRSSSQGSGAQAVGAAVPRNLWLAMALGSLFALLV
>Cd.00g023070.m01.polypeptide ID=Cd.00g023070.m01.polypeptide|Name=Cd.00g023070.m01.polypeptide|organism=Ceratocystis destructans|type=polypeptide|length=278|location=NODE_27_length_261165_cov_75.960298:232375..233211- | Cytoplasmic effector probability: 0.636
MRLISASVPLVLSVLGLAQALSLKDHGYHVESAETIDAVISYDKDGEIQLIDVIGFHPESNLVTIFVAENDLEPTREDKLSLGQIYVSLAERRQQKPEDVNWVVTELGGEPDMQDLIDSIRKDRKLGPEDDVQIHADDKEWKTILDTKYYKNAAAINPKPVETVLIKTAQREIYEDGIEVDTFFFHFPTRVTQTPEGEVPALTGDDHKDGPTDWFEELSEELKKDLEGKLGGEEDEGAIMRELFAEQDEQQSASLETVFGKIGEMIPVSVESEEAPAS
>Cd.00g023770.m01.polypeptide ID=Cd.00g023770.m01.polypeptide|Name=Cd.00g023770.m01.polypeptide|organism=Ceratocystis destructans|type=polypeptide|length=181|location=NODE_29_length_245971_cov_73.278835:23387..23932- | Cytoplasmic effector probability: 0.693
MKFGLAYSLILAAVTTSVFGSPMTHGQAQKPSIIKVKLGKYGFEPRDVQAKVGDLVQFHFSASTGSVVQSDFENPCQPLDGGFVSGTFTVDPNNGNSESSHVFEVPITSTDPVAFYNGDKGKCYLFKHVGVINGAEETPQSYEALRDKTSASRGVSRDPGEARGGQIKPNPDYVEQDEEEE
>Cd.00g024120.m01.polypeptide ID=Cd.00g024120.m01.polypeptide|Name=Cd.00g024120.m01.polypeptide|organism=Ceratocystis destructans|type=polypeptide|length=145|location=NODE_29_length_245971_cov_73.278835:175865..176302+ | Apoplastic effector probability: 0.719
MHLSSIVFSIAALSGVAFAAPAPLSTQAASVPAWAFTNVKRTCSVDDTTCTYTFGINTSIDDPVACKYTVNAPSASKANVTDEHCGPFTINSSWNGQFGLESAFTIISVTNAKYIAWPSYTDKELANGNTVQPDRAYQVFTVTEI
>Cd.00g026080.m01.polypeptide ID=Cd.00g026080.m01.polypeptide|Name=Cd.00g026080.m01.polypeptide|organism=Ceratocystis destructans|type=polypeptide|length=261|location=NODE_32_length_240503_cov_76.727249:82859..83865- | Apoplastic effector probability: 0.505
MRLYKLQTAALPLFAIAAEAAQNFTVAGGQIFTPGFVVVDAPQPETPMGGDTLHIALDVTANGRLPQPPYDESSPSMLRNVTLFLYSYKTGRNLTITNTTEAPDGDILTQELGSTVKHVNWLWPDCLVGDGQLQGDTGDRGVYNISIHQRFRLNDEERYTVFDLPISVTNSISKSALRPLCDEITNALLPPSNVSGDAGLGVLFAPGDSTVVVTSNGNGGLGTPKTEATPGDGLGSGAPMVGLTVSAVMTSVLWAAVLAFL
>Cd.00g026530.m01.polypeptide ID=Cd.00g026530.m01.polypeptide|Name=Cd.00g026530.m01.polypeptide|organism=Ceratocystis destructans|type=polypeptide|length=70|location=NODE_33_length_234625_cov_75.865549:9131..9343+ | Cytoplasmic effector probability: 0.829 | Apoplastic effector probability: 0.598
MQFWSVSVLLALAANAVMAAPPMMGMDDGMDMTEGQGYYNCHWVETVCCCYNAKGNREVVDKDFCSAMSS
>Cd.00g028280.m01.polypeptide ID=Cd.00g028280.m01.polypeptide|Name=Cd.00g028280.m01.polypeptide|organism=Ceratocystis destructans|type=polypeptide|length=211|location=NODE_36_length_226927_cov_75.170076:3186..3881+ | Apoplastic effector probability: 0.525
MVASSSLLAVLAATGSTMAAAVIPRVEEELPCVQPSLNFEKWTVSDFTYGWTTTYTNPAHSFTNSEVKFKVNSDVLSAPIECTGHNTIPDFRESQWFDCQGTIVTNMRFSFSTDSLVLKLASGWMCSDKQFEHAGSVKIDIACTNSLRETPDWTVDSNEPLSVESYNCVTLQDYDLPTDTPHAPALVFPDPSSSTSSTYPTTTTVDPSTAS
>Cd.00g029680.m01.polypeptide ID=Cd.00g029680.m01.polypeptide|Name=Cd.00g029680.m01.polypeptide|organism=Ceratocystis destructans|type=polypeptide|length=403|location=NODE_38_length_212369_cov_74.108214:75753..76964- | Apoplastic effector probability: 0.561
MTPVATLFAAILAVASTASAHMKITSPTPINAASMNNFPLAPDGSDFPCKFGSNGYEYSSESTENKYSVGSNDNHLAFMGSAVHAGGSCQVSLTYDRPPTKDSVWKVITSFEGGCPAKDQAGNFPIEDPNYIDPYTYNFTIPDGLEPGQYTLALTWFNKLGNREMYMNCALATLEGTGGDKSVYESLPNMVVANVGNGCSTPPATDLQYPDPGQNLQQFNGATEAWGNLVGTCTAFTGPAVSSLPAGTAPSYPTQVAQDSTAPSYGEPTNAPGGAYAPSGGSQAMPTKYRPSGGLFLATSDVKVTATPTMTYYSPTPTPTSDVVSDSVYEPGTSCDVSQEGVWNCIGENSFQRCASGEWSAVTQLASGIVCTPGKSMDFVYKASGSGVKRALRIGAKMV…
>Cd.00g030130.m01.polypeptide ID=Cd.00g030130.m01.polypeptide|Name=Cd.00g030130.m01.polypeptide|organism=Ceratocystis destructans|type=polypeptide|length=156|location=NODE_39_length_212072_cov_74.643631:7375..7912+ | Apoplastic effector probability: 0.677
MQLSYTISSFLALANIAVASSPTCLLLAVAKQPEPSNLDLVCTEYQNNMLGNITESCASEADAQDAYNAYVSDCKERNYTVASMSPFGSPTNTANPIATDSTASSTTALNAANASGSSTGSSATSSVSTAGVGGLVPSRGVIISALVGAGIAGFFL
>Cd.00g034230.m01.polypeptide ID=Cd.00g034230.m01.polypeptide|Name=Cd.00g034230.m01.polypeptide|organism=Ceratocystis destructans|type=polypeptide|length=176|location=NODE_46_length_201056_cov_74.410340:90757..91287+ | Apoplastic effector probability: 0.562
MSFTLTSFLMLAVAATSVLASPPYESQEPLRIVVNLDAYGFHPPAIEAAVGDLIEFHFGEGSGSVVQSDFESPCKAMKPGFSSGTFNVETTRAGTNEDPHVFVVPVTSTEPIAFYNGIKSQCFGYGAVGVINGKEGTGQSYKELKIKAFKSHGLTDNPNLVQAGVIEANPKYNEIE
>Cd.00g034270.m01.polypeptide ID=Cd.00g034270.m01.polypeptide|Name=Cd.00g034270.m01.polypeptide|organism=Ceratocystis destructans|type=polypeptide|length=169|location=NODE_46_length_201056_cov_74.410340:97173..97682+ | Apoplastic effector probability: 0.661
MRLATALLAFAAGILATPSVTSGNEPSRVVAEAGAIHSIAVNNDGFFPPDLEAEVGDILEFHFEPGTHSVIQASFDSPCKLVDGGFASGIMVTPTNEEENKQVFRIAVSNDEPIWFYNGSLDRCHKYGHVGVANAPNDDQYYSGFRNGALGREYTENVALMSGGVLIES
>Cd.00g034300.m01.polypeptide ID=Cd.00g034300.m01.polypeptide|Name=Cd.00g034300.m01.polypeptide|organism=Ceratocystis destructans|type=polypeptide|length=163|location=NODE_46_length_201056_cov_74.410340:107320..107811+ | Apoplastic effector probability: 0.89
MRFAVAALFAATVIMAAPSSTSDDEEEYYQTRTVWIGGDNGVSPKELWADVGDRVEFHFLSGLHSVVEASYNNPCSHNGGFASGTFATSVNSHQNSEAFVITIENKDPIWYYDGAENNCLNGVVGVINPPENGRSIDVFKHMATRKSSVSNPFDSQGGSVVSY
>Cd.00g034340.m01.polypeptide ID=Cd.00g034340.m01.polypeptide|Name=Cd.00g034340.m01.polypeptide|organism=Ceratocystis destructans|type=polypeptide|length=165|location=NODE_46_length_201056_cov_74.410340:120320..120817+ | Apoplastic effector probability: 0.635 | Cytoplasmic effector probability: 0.587
MKLSLTVILAAATTVMAAPSVVSPRSGTTHIVSVQYDRILPQNVKAQEGDRVWFKFGRGLNSISEFEYGKPCLYKNGGISSGVFETPQGSKFNSEGFVIDITNSDPIWYYNSYSNYCKAFSNVGSINSPETKDMSIYVMTAETLNAPRVDNPTVMTGGRKEEMEN
>Cd.00g035080.m01.polypeptide ID=Cd.00g035080.m01.polypeptide|Name=Cd.00g035080.m01.polypeptide|organism=Ceratocystis destructans|type=polypeptide|length=292|location=NODE_47_length_198501_cov_76.255613:179200..180144+ | Apoplastic effector probability: 0.607
MKASSLLAAIGAFVSTVNAASLTQVTNFGNNPTGAKMYTFQPDNLQKGAPVVLVLHYCGGTANAMYSNTGWATAASNYGFTVIYGETPNASGCWDVSSPATLSHDGNGDSTSIANMVRYAIQDPKIAADPKRIFVTGISSGAMMTNVLAATYPELFAAATSYAGVAAGCFYTGSVAGWNSTCSTGQSIRTPEQWANVAKAMDPGYNGPRPSMTLYHGTADDTINPQNLQEALKQWTGVFGYSMTGGQASQNQPISGWTTTVYGPKVRGVVAQGVTHSISMQVNNDLKLFGIA
>Cd.00g036040.m01.polypeptide ID=Cd.00g036040.m01.polypeptide|Name=Cd.00g036040.m01.polypeptide|organism=Ceratocystis destructans|type=polypeptide|length=54|location=NODE_49_length_193900_cov_76.277667:178167..178331- | Apoplastic effector probability: 0.697
MGWHGGFGLLVIVVFAAGLAKQASYCRTTLTLYCGCTVPQRDKATWADSGQFEI
>Cd.00g037370.m01.polypeptide ID=Cd.00g037370.m01.polypeptide|Name=Cd.00g037370.m01.polypeptide|organism=Ceratocystis destructans|type=polypeptide|length=91|location=NODE_53_length_179927_cov_77.191286:129842..130221- | Cytoplasmic effector probability: 0.95 | Apoplastic effector probability: 0.514
MCARQLIPLAVFLSIVIGIGWVLYQAYLTSIGVRDAANERMNKKNIAFSKDGLKVGVKSLNTEKYVDGTQKWMVKAWNLSGNSVEDKKKRK
>Cd.00g037930.m01.polypeptide ID=Cd.00g037930.m01.polypeptide|Name=Cd.00g037930.m01.polypeptide|organism=Ceratocystis destructans|type=polypeptide|length=151|location=NODE_55_length_169294_cov_76.212690:49822..50344- | Apoplastic effector probability: 0.891
MKFSLASTLLTVVAAVSAAPSKQLDDRSDPTQLSFRFHAAAAQYDLSFPADGEFHETGNTELNVNLIDTPNINALTQCEFKTNGQMALASTFDNDGNPQVAVGPPQPIIAVKCWGTCVPIYGDCFINGVSQGGCCSGYCAANKCRPFQVTY
>Cd.00g039710.m01.polypeptide ID=Cd.00g039710.m01.polypeptide|Name=Cd.00g039710.m01.polypeptide|organism=Ceratocystis destructans|type=polypeptide|length=207|location=NODE_59_length_162245_cov_73.635857:59885..60508- | Apoplastic effector probability: 0.527
MLFSAIFMSALAALPSALAIPAKSNDATWMAPREVGVEPRADAGSFFYPNISKVYDLTENGSKFKQFCSDAGSTFKNNVDQRSMLYRFDFDQNVQGKKCNLSFEATGITLYYESTFPITLQVFTTVEGTPLGCDENYLNNRRDKHIADITISSSSGDVQWTNYSDDYLLGSTDCPTSGSLGYEVAIAGESKYAAWTPPAMGLMIKLE
>Cd.00g045270.m01.polypeptide ID=Cd.00g045270.m01.polypeptide|Name=Cd.00g045270.m01.polypeptide|organism=Ceratocystis destructans|type=polypeptide|length=213|location=NODE_72_length_139969_cov_77.727186:131450..132091- | Cytoplasmic effector probability: 0.761
MHFLSTLALALSALGVQAGTVLQDHGYDFSRTRSGNYMIFSSRYDDMKTPVSTIAIDSTYKTAYISSLNNHLEAEDEDKMSLSAIFDALCDLEQTLPKWTNFVIFDNVDVDTAELANNYRSTHQLKALDSFEIDGSSKEWESFLKTPYYKSLQDLLPEKAADVKKIIVKSVQADGYWVNQPKIVTRIFFSFLAGSNPYDNPELALAEVNGWSK
>Cd.00g047910.m01.polypeptide ID=Cd.00g047910.m01.polypeptide|Name=Cd.00g047910.m01.polypeptide|organism=Ceratocystis destructans|type=polypeptide|length=445|location=NODE_80_length_135886_cov_72.089310:52885..54375- | Apoplastic effector probability: 0.612
MVYITRVALLSAFAALTSAHTVILAAQGIEGSPASVGFKVEPSIARDCTGIKPCQQDATIIRDAEISANLVNECGRTQLAGNIDIGEATENAIAAKAVTQANPGDKITVTIHQVNSDGAGPYVCDMDMTSNTLGVSGQTPLVVENNVPGTNGFSQAKTQQFNITVTMPDNMDCTGASTGNICTVRCRNNALAGPFGGCFPVEQPGKTGTNSVKTISTASNLKTIEEQVLSSQKDLPAAIQANKDASSTGAVKDLAALNALLASFPTSSFPAQTLAPGGVADGTAAPTPTPSAGNGGNAGNGGNAGNGGNAGNGGNAGNGGNAGNGGNAGNGGNGGRGRNRGSGRGGAGGNAGAGAGGNAGAGAGGNAGAGAGGNAGAGAGGNAGAGAGGNAGAGAGGNG…
>Cd.00g049400.m01.polypeptide ID=Cd.00g049400.m01.polypeptide|Name=Cd.00g049400.m01.polypeptide|organism=Ceratocystis destructans|type=polypeptide|length=294|location=NODE_84_length_131249_cov_75.081014:36666..37862+ | Cytoplasmic effector probability: 0.633
MPSVRKNHIKLFGSIFLTIFALWYLFSGNSNASNRPKPRVVKGEPPVVVVTAFDSIGHSQTYLKNIEENRLSYAKKNGYGTFFAKAGDYDLNGAPSSWTKVVAVRHAMAKYPEAKFFWYLDQNSMIMDPNIKPERDILTNEKLDKTIIRDHSIVPPDGIIKTFGHLRGEDIDLAITQDAKGVVATSFVIRNGEWAKFFLDTWFDPLYRSYNFQRADTHALEHIIQWHPTILSRLGLLPQRTINSYQHSITGAQYQEGDFILTLNDCTASGERSCNILATPYVKKWRQKFGIKEA
>Cd.00g050350.m01.polypeptide ID=Cd.00g050350.m01.polypeptide|Name=Cd.00g050350.m01.polypeptide|organism=Ceratocystis destructans|type=polypeptide|length=182|location=NODE_86_length_128594_cov_73.048914:81312..81993+ | Apoplastic effector probability: 0.7
MIAATTLVLALASSAFASPLVSRTENILPLEISNMQLSCVKDSPADALFACTLDYAFNDPNVETANPRVMPQTTCTHHWNWDGQTAEKGPKNTYTKSTLVCYTDGVARNVKSGLYHFASPEDIKLSLLSSYYKDAETKSFRNLFFQSVAVAPLQSVQNSEKVKTWSYVNVQKFENPQITSHN
>Cd.00g051260.m01.polypeptide ID=Cd.00g051260.m01.polypeptide|Name=Cd.00g051260.m01.polypeptide|organism=Ceratocystis destructans|type=polypeptide|length=455|location=NODE_89_length_122291_cov_70.709376:86028..87567+ | Apoplastic effector probability: 0.526
MYRSTLLGVAAALLWQSLPTSAADQAECSLENKCPESAPCCSQYGACGTGAYCLGGCDPRMSFSLDSCVPGPVCESKTYKWDDPDRLVSTSKYLGDSSKADWVYQGNPIEHNGNVLLTMPKNSVGTVMATSTYMWYGNVKAKFKTSRGAGVVTAFILMSDVKDEIDYEFIGVDLSTAQTNYYFQGIPDYNNGGNISDISNTFDEFHEYEIRWTPDQIDWLVDGRVGRSKKRADTWNATAQQWDFPQTPARVQLSLWPGGLATNGKGTIDWAGGEIDWDGEDIQKHGYYYATFSEVTVECYDAPTAPGSNKETSYYYSDISATNNTVVDSDKKTILSSFIATGTNMTAGAKQESDSDDESNDSKQVPGGSNVPVTVPGEDSSASGSGSSSGSSSGSSGSS…
>Cd.00g051920.m01.polypeptide ID=Cd.00g051920.m01.polypeptide|Name=Cd.00g051920.m01.polypeptide|organism=Ceratocystis destructans|type=polypeptide|length=122|location=NODE_91_length_114016_cov_76.384018:55824..56192- | Cytoplasmic effector probability: 0.697
MHPWIISALLTIASKAVVAVPSPMEHSTSDSYQNCHWVARVCWCANAYGYDVRVSDDHCFYIQDDDDWQNNYQQEEQSPEPSSSEEEEEEEEKEEQEENFSFWPQQDSEDEEEDFKFWPQSP
>Cd.00g054230.m01.polypeptide ID=Cd.00g054230.m01.polypeptide|Name=Cd.00g054230.m01.polypeptide|organism=Ceratocystis destructans|type=polypeptide|length=158|location=NODE_99_length_96792_cov_75.114990:61732..62273+ | Apoplastic effector probability: 0.52
MVSFTTVLVAALAAFEGVAAGPIDYRQWPRFTVPQVHFEILSLRHSTSLNRKALVEATCIDRNTHIVFHDENAAEMSICDNFQSGDRCDGTIALTKGEKLSARFNVKAETPGATITISRLGWEQCVRAAREVCPTGSLTAICYGGASKGNISFRLDNN
>Cd.00g054740.m01.polypeptide ID=Cd.00g054740.m01.polypeptide|Name=Cd.00g054740.m01.polypeptide|organism=Ceratocystis destructans|type=polypeptide|length=171|location=NODE_101_length_94745_cov_71.234414:58469..59190+ | Apoplastic effector probability: 0.645
MSKAFSSSAPSLVQILAIFFFAFASNALCLSIPRPRPVDYQISGTQTVAHGSGMAFGDSCRNVKLNASFYGEPEEHYSHVNAKCQSDEGKYVPSSLNLNQYIGNFDGKLKWDVRSWRQFTVLHCVCKRAGEKGPVWFPSKTEIDLDTSILNVAGELVAVGISEHTPVSSPV
>Cd.00g055150.m01.polypeptide ID=Cd.00g055150.m01.polypeptide|Name=Cd.00g055150.m01.polypeptide|organism=Ceratocystis destructans|type=polypeptide|length=222|location=NODE_104_length_92385_cov_75.432637:9527..10272+ | Apoplastic effector probability: 0.723
MHSTHILSCIFALAISPTVLGAPSYQKAELEARDVSVELHNFDISLIASVDISLDLDVDVKKARRDTENSHPAIDRSVLTHKDKTRHVQQPELARRNTTAVPDNGIGYNWDCTTVRGPDPLDCPPAIGRWQNLTNTGEVGEVRVQGGRCVSINHKTCMAFACAPKGDVVISSVMVTSRLMNPVQIRCTIFGRGGVWENGAGNDTTLKVGLLVNPFQDLPEQR
>Cd.00g056190.m01.polypeptide ID=Cd.00g056190.m01.polypeptide|Name=Cd.00g056190.m01.polypeptide|organism=Ceratocystis destructans|type=polypeptide|length=302|location=NODE_108_length_83023_cov_84.604729:48791..49699+ | Apoplastic effector probability: 0.569
MSAFVPSLSLCTGTTLLLVLLSFAICATAQTNGTLETYTLYGCNSSFIGFTHTYSQAADNTCLGTAALSFKVVEPATCANGTRAKLARFEGSSCNNGQITVAGGLVDIADSDIGQCLTTNIANYSSDAEHESIKSISFFCDGPEAKDTDGDGDIDSDDLPKGPKAGSVSDSACPRVGASDTTTTAPFFDHPYPDQCSYIMADRKLRVYSSATCANGTAAKLAVWSGVRQCQGEPSILTNVTDELMGQCLVFNTTRASSYSFFCNGMDAKGKAKSAAAIMKQQTKSIAVVLSLLLTAAVFSSL
>Cd.00g058570.m01.polypeptide ID=Cd.00g058570.m01.polypeptide|Name=Cd.00g058570.m01.polypeptide|organism=Ceratocystis destructans|type=polypeptide|length=458|location=NODE_119_length_75266_cov_72.317355:37331..38773- | Cytoplasmic effector probability: 0.561
MRFQISAALAAALLSAGFADAQFLLNEFSFGYSGRITVENGRIPNFNVGGQPNEPEILSNRIVLTPLDPGNEKGAIWSDHDLLHPTWVADVDFRANGPDRGGGNLNIWLVENGPDVIQAESVYSARNFKGLSLTLDTQGGVGMVRGFLNDGSKDYSLENNIEGLAFGHCRYSYRNLGRPSQIKLRQDAATFRVEVDGYVCFETDHVRIPVGYRLGVTATTPDVPDSFELFKVVVMSESVTPPAVDQQQQQQQQQQQQQQQQQQQQQQQQQQQQQQQQQQQQQQQQQQQFTSEDDNMDGTLPDTDASTIRDALLQFTDLHDRLQVLDHHISTIYHSVKLSKDTANQHNSNLMKVLESFRSDVRNDMSRFSALGELTAKVSSLEAELKRSHSEIQTSIRTL…
>Cd.00g059560.m01.polypeptide ID=Cd.00g059560.m01.polypeptide|Name=Cd.00g059560.m01.polypeptide|organism=Ceratocystis destructans|type=polypeptide|length=175|location=NODE_124_length_69221_cov_78.699132:8932..9459+ | Apoplastic effector probability: 0.72
MRLALLPLISAAAVLAAPSQSSPHDSSIEPRNGVTHIVKVFPQNIVPLETHANVGDNVLFKFGDGFNSVVQGDYDDPCHSDGSGFASGSFYNKDKGLYHPHAFVITVPDTQPMWYYNGDVDKCHKFGNVAVINPPEDGSQTITDYMSRASQAEHDDNYNMQRGFKVVLTADARED
>Cd.00g061110.m01.polypeptide ID=Cd.00g061110.m01.polypeptide|Name=Cd.00g061110.m01.polypeptide|organism=Ceratocystis destructans|type=polypeptide|length=376|location=NODE_133_length_62707_cov_79.861562:36105..37235+ | Apoplastic effector probability: 0.548
MKFAFALVAIVKAVAAVSVTGTAEGFASDVTGGGYGKTVYPATNDELVQYLQSADALNIVLTKTFDFTDSEGTVTGDGCAPWGTGSACQVAINKNDWCVNYQPDAPKVSVTYKKAGQLGLTVGSNKSIIGKGTSGVIKGKGLRIVKQKNVIIQNIHITGLNPQYVWGGDAITLNGADLVWIDHVKTSLIGRQHIVLGSEASNRVTISNCEIDGQTSWSATCDGHHYWSMYFTGSSDLITLKNNYVHHTSGRAPKVAGNTLLHAVNNYWSDNTGRAFEADSGSNILIEGNVFENVKTIAEINSGKIFSSPDASSNKACSAALGRNCEVNSYTKSGSLTNKDTSFLSNFGGKKVASAAAVSTVSGVKSSAGFGKIYQA
>Cd.00g065540.m01.polypeptide ID=Cd.00g065540.m01.polypeptide|Name=Cd.00g065540.m01.polypeptide|organism=Ceratocystis destructans|type=polypeptide|length=73|location=NODE_169_length_36142_cov_89.190844:13359..13580- | Cytoplasmic effector probability: 0.622
MQPWAVTLLLTFAAGVMAAPARDSGNIGHSGETFDADVSSGGLENTDCRIVRNICFCKVDNGAEMPFPMHFCE
>Cd.00g065560.m01.polypeptide ID=Cd.00g065560.m01.polypeptide|Name=Cd.00g065560.m01.polypeptide|organism=Ceratocystis destructans|type=polypeptide|length=67|location=NODE_169_length_36142_cov_89.190844:27270..27473+ | Cytoplasmic effector probability: 0.628
MQSWTITFLLALAGTAIAMPAADTVNTDGHIVARNLKNCRIWEGNCICDGPDGIPRFVDMSICTGDD
>Cd.00g065570.m01.polypeptide ID=Cd.00g065570.m01.polypeptide|Name=Cd.00g065570.m01.polypeptide|organism=Ceratocystis destructans|type=polypeptide|length=73|location=NODE_170_length_35920_cov_82.983378:31005..31226+ | Cytoplasmic effector probability: 0.683
MRPWVITLLLGFAASSIAVSVDNSEDSSGTDGNLGDGVEAVHDCDWSDEQCWCINSDTGEPVEMPPEYCTEDD
>Cd.00g066830.m01.polypeptide ID=Cd.00g066830.m01.polypeptide|Name=Cd.00g066830.m01.polypeptide|organism=Ceratocystis destructans|type=polypeptide|length=111|location=NODE_184_length_30472_cov_82.741573:21438..21773- | Cytoplasmic effector probability: 0.588
MQFWIATILLGLTSKAVIAAPNPPPGFTRCYWDADVCWCVNEYEYTIRVSDDWCFFLQDEENWKANYVPEKEPTEYSYTESDEESEQYEEEETEEYTHNYDDDFAFWPQSP
>Cd.00g066850.m01.polypeptide ID=Cd.00g066850.m01.polypeptide|Name=Cd.00g066850.m01.polypeptide|organism=Ceratocystis destructans|type=polypeptide|length=111|location=NODE_185_length_30356_cov_71.112460:27059..27394+ | Cytoplasmic effector probability: 0.588
MQFWIATILLGLTSKAVIAAPNPPPGFTRCYWDADVCWCVNEYEYTIRVSDDWCFFLQDEENWKANYVPEKEPTEYSYTESDEESEQYEEEETEEYTHNYDDDFAFWPQSP
>Cd.00g066870.m01.polypeptide ID=Cd.00g066870.m01.polypeptide|Name=Cd.00g066870.m01.polypeptide|organism=Ceratocystis destructans|type=polypeptide|length=219|location=NODE_185_length_30356_cov_71.112460:2162..2895- | Cytoplasmic effector probability: 0.574
MVSTAGGFFIALIVLASAAAIGWVGYIQIRARKLGLPPPSLASYNPFQSSSLDPYATDSSGPGSWIKQRINAFRNRNKRSAAGAYEGARHDDEAWDAHADAYGYEAELDDSRFQQNTHYQVQSNAYNMNMASGATNGASVASLDPDADEPRGRSRSRGPSGEHSRANPFGDDAQPSNMSTHSLGPYGQASQGQHGTVQPTTSRPPNTSPERRSIFREEV
>Cd.00g067590.m01.polypeptide ID=Cd.00g067590.m01.polypeptide|Name=Cd.00g067590.m01.polypeptide|organism=Ceratocystis destructans|type=polypeptide|length=323|location=NODE_194_length_25366_cov_76.460048:15176..16147- | Apoplastic effector probability: 0.673
MVSFHSLLPILAIAGSALAVSTPGDCTGICGNSHDPSIIIDSAGTYWRFSTGGKIAIHTAPSITGPWEYNGAAIPNGSIINLAGKDDLWAPEVIKVGDTYYMFYSVSSFGSQASAIGVATSKTLGTGSWNDLGSSGVSSKSGSSYNAIDASLTMIGSDYYMTFGSFWKDIYQVKMNNPPTKVASGQSSTQVVYNKDDTAIEGASLFKNGDFYYMFFSQGQCCGYDKNKPAAGKEYRIKVCRSETGTGNFVDEKNVKCTEGGGTLVLGTHDWVYGPGGQGVYNDPKYGPVLYYHYVDTRVGFADGDKKMGWNQLDFSSGWPVVK
>Cd.00g067970.m01.polypeptide ID=Cd.00g067970.m01.polypeptide|Name=Cd.00g067970.m01.polypeptide|organism=Ceratocystis destructans|type=polypeptide|length=294|location=NODE_202_length_23128_cov_75.168746:8550..9489- | Apoplastic effector probability: 0.581
MQLLYPIFLALAALFEIALAQSQYAMSGFKYDGCVEVDPNRFDVIYAHPAGGRTPEDCQYICRGYTYVGVFNDACRCGNDAGELNRQDEDVCNNPCKGDSSLGWCGSSGPTCSKYANLYCATSQQPVPESPASPPDDDCDASTSTEWTSLDSYTYGSSPTDSSACTPTLPLTYSYWDSDASGSYTLTTVTSTLGTYTHTAHTTTETKEWTTTLSGATAAYTTVTFTSAQTSVITGGYTSTAVTTYVTTTSPSSSSETQTQTETQTASLANGGPRKCLKASLMAAVVAIMSAALA
KARE1622 PUTATIVE EFFECTORS
>Cd.00g000020.m01.polypeptide ID=Cd.00g000020.m01.polypeptide|Name=Cd.00g000020.m01.polypeptide|organism=Ceratocystis destructans|type=polypeptide|length=360|location=NODE_1_length_461550_cov_72.286381:4282..5637+ | Apoplastic effector probability: 0.68
MVSPTLFVLAAAASIASATPVLVERAACTFTTAAAAISGASKCSTVTLNNIAVPAGTTLDLTKLAANTKVIFAGTTTFGYKEWEGPLISIAGTGIEVSSASGAKIDCQGQRWWDTKGSNGGKTKPKFFAAHKMINSKITGLKVINTPVQAFSINGAKNLGLYDINIDNSAGDSGGGHNTDAFDVGSSSGVYISGAYIRNQDDCLAVNSGTNITFTNGYCSGGHGLSIGSVGGRSNNVVSGVTITNSQIHDSDNGVRIKTVYGATGSVSGVTYSGITLSNIAKYGIVIEQDYQNGSPTGTPTAGVPITDVTIKNVKGTVASSGTDIYILCASCSKWTWSGVSVTGGKTSTKCKGIPTGASC
>Cd.00g003160.m01.polypeptide ID=Cd.00g003160.m01.polypeptide|Name=Cd.00g003160.m01.polypeptide|organism=Ceratocystis destructans|type=polypeptide|length=404|location=NODE_3_length_404427_cov_70.239890:296716..298038- | Cytoplasmic effector probability: 0.664
MVSLRTLVVTALVAVASAKSAVIDLVPSNFDDVVLKSGKPTLVKFFAPWCGHCKNLAPVYEELAAGYEHANDKVQIAKVDADAERSLGKRFGIQGFPTLKWFDGVSDTPHEYSGARSLDDLASFIEQKSTVKMRKKWTAPSAVQMLNDVSFVEQVGGEQGVLVAFTAPWCTHCKSLAPEWEKAADDYQHDKSVLIAKVDCEAPNSKALAKKQGINSYPTIKWFPAGSTVGEPFEGPRTEEGIIAFVNEKAGLHRTVGGGLDHFAGTLASLDSLIVKLTGGSTFSDVLTQAKAESSKFSADVQKKSAEYYVRVLSKLGENHEYAKKELARLQGMLAKGGLASEKRDELTVKANILKKFEEVKIAAGETVKNIIDKATEAKDATAEKAQAAKEAAEKKAAE…
>Cd.00g004090.m01.polypeptide ID=Cd.00g004090.m01.polypeptide|Name=Cd.00g004090.m01.polypeptide|organism=Ceratocystis destructans|type=polypeptide|length=166|location=NODE_4_length_401306_cov_69.365928:308290..308861+ | Apoplastic effector probability: 0.673
MKASTLFLAAIAGVVSAQTGLPSCATTCVSGFTSGSTIADCSQGDVACICGNNDFLNEIACCLVDACSEEDQATTLSYASSLCAGFGVTVPDAIACSSSGSGSNSTTSGVAGPTGTGTLPIGTGSGTATSTSTSTSTSSQIAGAAALSGSAGVAGVAGLLAAFALF
>Cd.00g004100.m01.polypeptide ID=Cd.00g004100.m01.polypeptide|Name=Cd.00g004100.m01.polypeptide|organism=Ceratocystis destructans|type=polypeptide|length=156|location=NODE_4_length_401306_cov_69.365928:316879..317542- | Apoplastic effector probability: 0.769 | Cytoplasmic effector probability: 0.711
MFSSVTFLVATLTAMLAFQAPALVAAQGNDKGFARSCLWQNVQIRNGDTIGTFCNNNNPYYYDYDYSQLPLRHCYANKQGKLVAAKEGLFINSCHDCMTKRDDKLKSALLTCTCATSTGQLYRTTVDLNDLLYNDDGRLSCFDLRGSKERDMPRDG
>Cd.00g005370.m01.polypeptide ID=Cd.00g005370.m01.polypeptide|Name=Cd.00g005370.m01.polypeptide|organism=Ceratocystis destructans|type=polypeptide|length=376|location=NODE_6_length_357362_cov_70.459788:25473..26603- | Apoplastic effector probability: 0.548
MKFAFALVAIVKAVAAVSVTGTAEGFASDVTGGGYGKTVYPATNDELVQYLQSADALNIVLTKTFDFTDSEGTVTGDGCAPWGTGSACQVAINKNDWCVNYQPDAPKVSVTYKKAGQLGLTVGSNKSIIGKGTSGVIKGKGLRIVKQKNVIIQNIHITGLNPQYVWGGDAITLNGADLVWIDHVKTSLIGRQHIVLGSEASNRVTISNCEIDGQTSWSATCDGHHYWSMYFTGSSDLITLKNNYVHHTSGRAPKVAGNTLLHAVNNYWSDNTGRAFEADSGSNILIEGNVFENVKTIAEINSGKIFSSPDASSNKACSAALGRNCEVNSYTKSGSLTNKDTSFLSNFGGKKVASAAAVSTVSGVKSSAGFGKIYQA
>Cd.00g005600.m01.polypeptide ID=Cd.00g005600.m01.polypeptide|Name=Cd.00g005600.m01.polypeptide|organism=Ceratocystis destructans|type=polypeptide|length=120|location=NODE_6_length_357362_cov_70.459788:112358..112785+ | Cytoplasmic effector probability: 0.64
MRPFALLAAGIAIFQGASALNLEELVMVTYKENSPNVQALMKQAMDIVLEAGGQITHHSTLYSGFFAKTSREVAISIKRLGGSYVAVELDGKAVAYPEPEDSSHQANPANKFITDDLDTE
>Cd.00g005940.m01.polypeptide ID=Cd.00g005940.m01.polypeptide|Name=Cd.00g005940.m01.polypeptide|organism=Ceratocystis destructans|type=polypeptide|length=194|location=NODE_6_length_357362_cov_70.459788:217330..217914- | Apoplastic effector probability: 0.559
MRSFSLLSSLLLPVLGVQAGVLEDHDYRVTCNAQNPYTPVSLSTSHWPGRMVNMIAIDNEDSVATIYTANNSEEPDREGKLTLPQIFSAVCGLRETSPSAINRVAFDSLDSSAQAVISEYRATNGKTDNENFSVTPNDASWSKFTGLHYYTDAKSLISSKDISEIQVVAFVASSTWDWNERDGHYDLLQFVYSS
>Cd.00g005950.m01.polypeptide ID=Cd.00g005950.m01.polypeptide|Name=Cd.00g005950.m01.polypeptide|organism=Ceratocystis destructans|type=polypeptide|length=194|location=NODE_6_length_357362_cov_70.459788:224115..224699- | Cytoplasmic effector probability: 0.857
MRSFALLASLLLPLLGVQAGKLEEHDYSVSYDKHDSCSSVNIMSPYYPEYTLDSISIDKSKSMAVIYVAENNQEPNRQGKLSLAEIFSEICSLRGTSPSSLSKIVFDDLDSNTQTMISSYRQRKKIGRNKDIKLTSGAADWSEFANLHYYSKATSMNPGKTINKIEVKVFKAEGMWDWADRNGPYDALYFTFSS
>Cd.00g006630.m01.polypeptide ID=Cd.00g006630.m01.polypeptide|Name=Cd.00g006630.m01.polypeptide|organism=Ceratocystis destructans|type=polypeptide|length=88|location=NODE_7_length_354419_cov_69.817621:134262..134528- | Apoplastic effector probability: 0.739 | Cytoplasmic effector probability: 0.565
MQFSSIFSLAILASGAAAAGVTACNGKAQGCIDQATTSVTSCQAGDWACGCKYIDKIQQAATDCVISACGDINSALGAAQEARAICGQ
>Cd.00g006890.m01.polypeptide ID=Cd.00g006890.m01.polypeptide|Name=Cd.00g006890.m01.polypeptide|organism=Ceratocystis destructans|type=polypeptide|length=272|location=NODE_7_length_354419_cov_69.817621:269264..270082+ | Cytoplasmic effector probability: 0.679
MRFTSASLPLVLSIVSLAKAGIIEDHGYQVKSSGDIDSVLFQDGDGDYQLVDIIRFHPRMNMATIFIADNDLEPESEKKLSLSSIYNSLAEKRNRKPEDIDWIASEVDGDLETDTLISEIRQSRNVGPTEDITVHADDKEWKAILDTKSYKNAAAVNSKPAEAVVIRKVQREIFDDSIDIDSLYFYFPAEGSQNGEDSHNDAAIDWAEELKKGLKKDEDGEWEDEEDEGAAMRALFAEDEEQQSASLETLFTELDGLVSAAAEDEQPPASRH
>Cd.00g010890.m01.polypeptide ID=Cd.00g010890.m01.polypeptide|Name=Cd.00g010890.m01.polypeptide|organism=Ceratocystis destructans|type=polypeptide|length=302|location=NODE_12_length_302918_cov_69.868545:33327..34235- | Apoplastic effector probability: 0.569
MSAFVPSLSLCTGTTLLLVLLSFAICATAQTNGTLETYTLYGCNSSFIGFTHTYSQAADNTCLGTAALSFKVVEPATCANGTRAKLARFEGSSCNNGQITVAGGLVDIADSDIGQCLTTNIANYSSDAEHESIKSISFFCDGPEAKDTDGDGDIDSDDLPKGPKAGSVSDSACPRVGASDTTTTAPFFDHPYPDQCSYIMADRKLRVYSSATCANGTAAKLAVWSGVRQCQGEPSILTNVTDELMGQCLVFNTTRASSYSFFCNGMDAKGKAKSAAAIMKQQTKSIAVVLSLLLTAAVFSSL
>Cd.00g011310.m01.polypeptide ID=Cd.00g011310.m01.polypeptide|Name=Cd.00g011310.m01.polypeptide|organism=Ceratocystis destructans|type=polypeptide|length=151|location=NODE_12_length_302918_cov_69.868545:196068..196590- | Apoplastic effector probability: 0.891
MKFSLASTLLTVVAAVSAAPSKQLDDRSDPTQLSFRFHAAAAQYDLSFPADGEFHETGNTELNVNLIDTPNINALTQCEFKTNGQMALASTFDNDGNPQVAVGPPQPIIAVKCWGTCVPIYGDCFINGVSQGGCCSGYCAANKCRPFQVTY
>Cd.00g013690.m01.polypeptide ID=Cd.00g013690.m01.polypeptide|Name=Cd.00g013690.m01.polypeptide|organism=Ceratocystis destructans|type=polypeptide|length=54|location=NODE_16_length_262291_cov_70.909539:15570..15734+ | Apoplastic effector probability: 0.697
MGWHGGFGLLVIVVFAAGLAKQASYCRTTLTLYCGCTVPQRDKATWADSGQFEI
>Cd.00g015190.m01.polypeptide ID=Cd.00g015190.m01.polypeptide|Name=Cd.00g015190.m01.polypeptide|organism=Ceratocystis destructans|type=polypeptide|length=207|location=NODE_18_length_260272_cov_67.418479:59879..60502- | Apoplastic effector probability: 0.527
MLFSAIFMSALAALPSALAIPAKSNDATWMAPREVGVEPRADAGSFFYPNISKVYDLTENGSKFKQFCSDAGSTFKNNVDQRSMLYRFDFDQNVQGKKCNLSFEATGITLYYESTFPITLQVFTTVEGTPLGCDENYLNNRRDKHIADITISSSSGDVQWTNYSDDYLLGSTDCPTSGSLGYEVAIAGESKYAAWTPPAMGLMIKLE
>Cd.00g016370.m01.polypeptide ID=Cd.00g016370.m01.polypeptide|Name=Cd.00g016370.m01.polypeptide|organism=Ceratocystis destructans|type=polypeptide|length=254|location=NODE_20_length_252844_cov_71.167397:8079..8984+ | Cytoplasmic effector probability: 0.823
MKLFLLVLYVALAVASPMLAALSKPASLSVSKSVAVSAAAPEPQDDSGSVDVTKSRPTVYLIRHGEKPKEGNGLSAKGVQRAECVKDLFGKNSNYNIGHIMAQKPKKSGKRKRPYDTVKPLADHLGIEVDTSCPRGNMECVKKAIKHYKGKGNILVCWEHKRLTKIVKALGLKHHAPHYPTNRFDVIWTDPPNYHKLGAITYESCPAIYNSDVDIAQIDDGNDDDGDDYNNDDGGDGDNEDAYDDDDGNGDGDD
>Cd.00g016690.m01.polypeptide ID=Cd.00g016690.m01.polypeptide|Name=Cd.00g016690.m01.polypeptide|organism=Ceratocystis destructans|type=polypeptide|length=136|location=NODE_20_length_252844_cov_71.167397:135241..135710- | Apoplastic effector probability: 0.806
MKFSILPMISSAMAVSISYDNVYGNAGQSMNTVVCSNGDFGLAARYPTLGDLPAFPNVGGVPDIIDWNNDQACGTCWKVTVPNRNPIFILGVDSGKGDFNVSPQAFIELTGSTDAGRVHDIQYEKVTVDNCKMPVA
>Cd.00g018050.m01.polypeptide ID=Cd.00g018050.m01.polypeptide|Name=Cd.00g018050.m01.polypeptide|organism=Ceratocystis destructans|type=polypeptide|length=220|location=NODE_22_length_249980_cov_69.712872:146785..147508+ | Apoplastic effector probability: 0.721
MHTPKLAAAAAVFASAVIAQPSENVFGLSPCGTRCYQQTAQLIGCSSDDFPCLCRVWDIDFRAQYTSCLIEGCIGSPSTITVDELKQRVCSEALVSNSTASWLPTGTTVPAGVAASTSGFVTDSPNTISSSLTSTTTTFAGTFLTEVNSTNHTTTTDEATASIGTMGTGTPSTDTVTSGVAQSSPNVSASVRLDMADIKVLTACLVGAAMAVRVFTNGVV
>Cd.00g018960.m01.polypeptide ID=Cd.00g018960.m01.polypeptide|Name=Cd.00g018960.m01.polypeptide|organism=Ceratocystis destructans|type=polypeptide|length=70|location=NODE_24_length_236868_cov_70.267495:231370..231582- | Cytoplasmic effector probability: 0.829 | Apoplastic effector probability: 0.598
MQFWSVSVLLALAANAVMAAPPMMGMDDGMDMTEGQGYYNCHWVETVCCCYNAKGNREVVDKDFCSAMSS
>Cd.00g021100.m01.polypeptide ID=Cd.00g021100.m01.polypeptide|Name=Cd.00g021100.m01.polypeptide|organism=Ceratocystis destructans|type=polypeptide|length=211|location=NODE_27_length_213117_cov_69.712170:115883..116578+ | Apoplastic effector probability: 0.525
MVASSSLLAVLAATGSTMAAAVIPRVEEELPCVQPSLNFEKWTVSDFTYGWTTTYTNPAHSFTNSEVKFKVNSDVLSAPIECTGHNTIPDFRESQWFDCQGTIVTNMRFSFSTDSLVLKLASGWMCSDKQFEHAGSVKIDIACTNSLRETPDWTVDSNEPLSVESYNCVTLQDYDLPTDTPHAPALVFPDPSSSTSSTYPTTTTVDPSTAS
>Cd.00g021800.m01.polypeptide ID=Cd.00g021800.m01.polypeptide|Name=Cd.00g021800.m01.polypeptide|organism=Ceratocystis destructans|type=polypeptide|length=156|location=NODE_28_length_212567_cov_69.787309:204771..205308- | Apoplastic effector probability: 0.677
MQLSYTISSFLALANIAVASSPTCLLLAVAKQPEPSNLDLVCTEYQNNMLGNITESCASEADAQDAYNAYVSDCKERNYTVASMSPFGSPTNTANPIATDSTASSTTALNAANASGSSTGSSATSSVSTAGVGGLVPSRGVIISALVGAGIAGFFL
>Cd.00g022230.m01.polypeptide ID=Cd.00g022230.m01.polypeptide|Name=Cd.00g022230.m01.polypeptide|organism=Ceratocystis destructans|type=polypeptide|length=403|location=NODE_29_length_212287_cov_68.396204:135423..136634+ | Apoplastic effector probability: 0.561
MTPVATLFAAILAVASTASAHMKITSPTPINAASMNNFPLAPDGSDFPCKFGSNGYEYSSESTENKYSVGSNDNHLAFMGSAVHAGGSCQVSLTYDRPPTKDSVWKVITSFEGGCPAKDQAGNFPIEDPNYIDPYTYNFTIPDGLEPGQYTLALTWFNKLGNREMYMNCALATLEGTGGDKSVYESLPNMVVANVGNGCSTPPATDLQYPDPGQNLQQFNGATEAWGNLVGTCTAFTGPAVSSLPAGTAPSYPTQVAQDSTAPSYGEPTNAPGGAYAPSGGSQAMPTKYRPSGGLFLATSDVKVTATPTMTYYSPTPTPTSDVVSDSVYEPGTSCDVSQEGVWNCIGENSFQRCASGEWSAVTQLASGIVCTPGKSMDFVYKASGSGVKRALRIGAKMV…
>Cd.00g023260.m01.polypeptide ID=Cd.00g023260.m01.polypeptide|Name=Cd.00g023260.m01.polypeptide|organism=Ceratocystis destructans|type=polypeptide|length=233|location=NODE_31_length_209559_cov_73.495246:180504..181405- | Apoplastic effector probability: 0.53
MLWFFVFTLAAASLSTAHIVLSYPGTRGNNLITNDSFPYGMQWMYPCGGLGTTTNRTYWPTTGGAVAFQPGWFQGHQLANIHINLGLGTDGPDAGPHNMSFNMVRDVQLIGPSNTPYPGTVCFPQVPMPVNITVKAGDKATIQVVEQAQHGAALYACVDIEFAEPGDSKIARVNESNCFNSTEFGFADVYTVTVSEAPSRSSSQGSGAQAVGAAVPRNLWLAMALGSLFALLV
>Cd.00g023580.m01.polypeptide ID=Cd.00g023580.m01.polypeptide|Name=Cd.00g023580.m01.polypeptide|organism=Ceratocystis destructans|type=polypeptide|length=187|location=NODE_32_length_200005_cov_72.387858:80955..81676- | Apoplastic effector probability: 0.603
MSKAFSSSAPSLVQILAIFFFAFASNALCLSIPRPRPVDYQISGTQTVAHGSGMAFGDSCRNVKLNASFYGEPEEHYSHVNAKCQSDEGKYVPSSLNLNQYIGNFDGKLKWDVRGGFTESCFDCYLRRHSSWRQFTVLHCVCKRAGEKGPVWFPSKTEIDLDTSILNVAGELVAVGISEHTPVSSPV
>Cd.00g024320.m01.polypeptide ID=Cd.00g024320.m01.polypeptide|Name=Cd.00g024320.m01.polypeptide|organism=Ceratocystis destructans|type=polypeptide|length=292|location=NODE_33_length_198661_cov_72.170562:178813..179757+ | Apoplastic effector probability: 0.607
MKASSLLAAIGAFVSTVNAASLTQVTNFGNNPTGAKMYTFQPDNLQKGAPVVLVLHYCGGTANAMYSNTGWATAASNYGFTVIYGETPNASGCWDVSSPATLSHDGNGDSTSIANMVRYAIQDPKIAADPKRIFVTGISSGAMMTNVLAATYPELFAAATSYAGVAAGCFYTGSVAGWNSTCSTGQSIRTPEQWANVAKAMDPGYNGPRPSMTLYHGTADDTINPQNLQEALKQWTGVFGYSMTGGQASQNQPISGWTTTVYGPKVRGVVAQGVTHSISMQVNNDLKLFGIA
>Cd.00g026100.m01.polypeptide ID=Cd.00g026100.m01.polypeptide|Name=Cd.00g026100.m01.polypeptide|organism=Ceratocystis destructans|type=polypeptide|length=323|location=NODE_38_length_191910_cov_72.151277:9249..10220+ | Apoplastic effector probability: 0.673
MVSFHSLLPILAIAGSALAVSTPGDCTGICGNSHDPSIIIDSAGTYWRFSTGGKIAIHTAPSITGPWEYNGAAIPNGSIINLAGKDDLWAPEVIKVGDTYYMFYSVSSFGSQASAIGVATSKTLGTGSWNDLGSSGVSSKSGSSYNAIDASLTMIGSDYYMTFGSFWKDIYQVKMNNPPTKVASGQSSTQVVYNKDDTAIEGASLFKNGDFYYMFFSQGQCCGYDKNKPAAGKEYRIKVCRSETGTGNFVDEKNVKCTEGGGTLVLGTHDWVYGPGGQGVYNDPKYGPVLYYHYVDTRVGFADGDKKMGWNQLDFSSGWPVVK
>Cd.00g026590.m01.polypeptide ID=Cd.00g026590.m01.polypeptide|Name=Cd.00g026590.m01.polypeptide|organism=Ceratocystis destructans|type=polypeptide|length=219|location=NODE_39_length_191414_cov_67.565881:188468..189420+ | Apoplastic effector probability: 0.71
MRLYKLQTAALPLFAIAAEAAQNFTVAGGQIFTPGFVVVDAPQPETPMGGDVTANGRLPQPPYKTGRNLTITNTTEAPDGDILTQELGSTVKHVNWLWPDCLVGDGQLQGDTGDRGVYNISIHQRFRLNDEERYTVFDLPISVTNSISKSALRPLCDEITNALLPPSNVSGDAGLGVLFAPGDSTVVVTSNGNGGLGTPKTEATPGDGLGSGAPMVGLT
>Cd.00g027260.m01.polypeptide ID=Cd.00g027260.m01.polypeptide|Name=Cd.00g027260.m01.polypeptide|organism=Ceratocystis destructans|type=polypeptide|length=158|location=NODE_40_length_190441_cov_69.560966:65833..66374+ | Apoplastic effector probability: 0.52
MVSFTTVLVAALAAFEGVAAGPIDYRQWPRFTVPQVHFEILSLRHSTSLNRKALVEATCIDRNTHIVFHDENAAEMSICDNFQSGDRCDGTIALTKGEKLSARFNVKAETPGATITISRLGWEQCVRAAREVCPTGSLTAICYGGASKGNISFRLDNN
>Cd.00g028030.m01.polypeptide ID=Cd.00g028030.m01.polypeptide|Name=Cd.00g028030.m01.polypeptide|organism=Ceratocystis destructans|type=polypeptide|length=87|location=NODE_42_length_186094_cov_70.852047:187394..187656+ | Cytoplasmic effector probability: 0.771
MCARQLIPLAVFLSIVIGIGWVLYQAYLTSIGVRDAANERMNKKNIAFSKDGLKVGVKSLNTEKYVDGTQKWMVKAWNLSGNSVEDK
>Cd.00g028540.m01.polypeptide ID=Cd.00g028540.m01.polypeptide|Name=Cd.00g028540.m01.polypeptide|organism=Ceratocystis destructans|type=polypeptide|length=181|location=NODE_42_length_186094_cov_70.852047:175568..176113- | Cytoplasmic effector probability: 0.693
MKFGLAYSLILAAVTTSVFGSPMTHGQAQKPSIIKVKLGKYGFEPRDVQAKVGDLVQFHFSASTGSVVQSDFENPCQPLDGGFVSGTFTVDPNNGNSESSHVFEVPITSTDPVAFYNGDKGKCYLFKHVGVINGAEETPQSYEALRDKTSASRGVSRDPGEARGGQIKPNPDYVEQDEEEE
>Cd.00g029130.m01.polypeptide ID=Cd.00g029130.m01.polypeptide|Name=Cd.00g029130.m01.polypeptide|organism=Ceratocystis destructans|type=polypeptide|length=455|location=NODE_44_length_182226_cov_69.367556:34754..36293- | Apoplastic effector probability: 0.526
MYRSTLLGVAAALLWQSLPTSAADQAECSLENKCPESAPCCSQYGACGTGAYCLGGCDPRMSFSLDSCVPGPVCESKTYKWDDPDRLVSTSKYLGDSSKADWVYQGNPIEHNGNVLLTMPKNSVGTVMATSTYMWYGNVKAKFKTSRGAGVVTAFILMSDVKDEIDYEFIGVDLSTAQTNYYFQGIPDYNNGGNISDISNTFDEFHEYEIRWTPDQIDWLVDGRVGRSKKRADTWNATAQQWDFPQTPARVQLSLWPGGLATNGKGTIDWAGGEIDWDGEDIQKHGYYYATFSEVTVECYDAPTAPGSNKETSYYYSDISATNNTVVDSDKKTILSSFIATGTNMTAGAKQESDSDDESNDSKQVPGGSNVPVTVPGEDSSASGSGSSSGSSSGSSGSS…
>Cd.00g029590.m01.polypeptide ID=Cd.00g029590.m01.polypeptide|Name=Cd.00g029590.m01.polypeptide|organism=Ceratocystis destructans|type=polypeptide|length=158|location=NODE_45_length_179376_cov_74.513827:8250..8853- | Apoplastic effector probability: 0.571
MKLSIAALLTVAGLASAQFDGVPECGINCLQAAIQAIGCDVNNSTCSCQAENQSKLASDLGMVTCLTAACSSSQLADVISAGNKLCAKATASQTSSTGFGTASHSRLGFAAASGTASSTTAPVPSSTQHDSDISDANSLTLSSAIVAAAALIGAVQWV
>Cd.00g031290.m01.polypeptide ID=Cd.00g031290.m01.polypeptide|Name=Cd.00g031290.m01.polypeptide|organism=Ceratocystis destructans|type=polypeptide|length=182|location=NODE_48_length_172438_cov_67.516669:125023..125704+ | Apoplastic effector probability: 0.7
MIAATTLVLALASSAFASPLVSRTENILPLEISNMQLSCVKDSPADALFACTLDYAFNDPNVETANPRVMPQTTCTHHWNWDGQTAEKGPKNTYTKSTLVCYTDGVARNVKSGLYHFASPEDIKLSLLSSYYKDAETKSFRNLFFQSVAVAPLQSVQNSEKVKTWSYVNVQKFENPQITSHN
>Cd.00g035470.m01.polypeptide ID=Cd.00g035470.m01.polypeptide|Name=Cd.00g035470.m01.polypeptide|organism=Ceratocystis destructans|type=polypeptide|length=199|location=NODE_58_length_150898_cov_70.722076:61129..61881- | Apoplastic effector probability: 0.81
MVSFKSTVLSIALAFATSVAAQSYSIDPESVDINTRTRWCSDQIIQCPMVCKQTSGGTPEVNTCDPESLSYGCLCSNGVQPNITEYSLTLPYYICTEWGNQCVKDCGNHNNECASACREEHPCGALNPTRANATTTSADATATATSTSSSGPTLLSDSGSSSSSGGSSSAAASLRSVEVGRMYGLVTLMGGLLAGFAIL
>Cd.00g035790.m01.polypeptide ID=Cd.00g035790.m01.polypeptide|Name=Cd.00g035790.m01.polypeptide|organism=Ceratocystis destructans|type=polypeptide|length=145|location=NODE_59_length_148632_cov_63.143971:10669..11106- | Apoplastic effector probability: 0.719
MHLSSIVFSIAALSGVAFAAPAPLSTQAASVPAWAFTNVKRTCSVDDTTCTYTFGINTSIDDPVACKYTVNAPSASKANVTDEHCGPFTINSSWNGQFGLESAFTIISVTNAKYIAWPSYTDKELANGNTVQPDRAYQVFTVTEI
>Cd.00g038220.m01.polypeptide ID=Cd.00g038220.m01.polypeptide|Name=Cd.00g038220.m01.polypeptide|organism=Ceratocystis destructans|type=polypeptide|length=219|location=NODE_66_length_132480_cov_66.588258:27116..27849+ | Cytoplasmic effector probability: 0.574
MVSTAGGFFIALIVLASAAAIGWVGYIQIRARKLGLPPPSLASYNPFQSSSLDPYATDSSGPGSWIKQRINAFRNRNKRSAAGAYEGARHDDEAWDAHADAYGYEAELDDSRFQQNTHYQVQSNAYNMNMASGATNGASVASLDPDADEPRGRSRSRGPSGEHSRANPFGDDAQPSNMSTHSLGPYGQASQGQHGTVQPTTSRPPNTSPERRSIFREEV
>Cd.00g044780.m01.polypeptide ID=Cd.00g044780.m01.polypeptide|Name=Cd.00g044780.m01.polypeptide|organism=Ceratocystis destructans|type=polypeptide|length=187|location=NODE_84_length_109556_cov_66.619621:101623..102258- | Cytoplasmic effector probability: 0.844
MYFSKLTILSTLFVSVLAAPTCDLGVSKRADVLTVKNYADFQVSSGVAGNALQEVDDEFNAAAFRANPADVSDNDIAIMKAARVTAENAETEAGGFNEAIKAAGKNTDAGKALSNGKTKNKVMKLELQVLLADIEIGKNGDPDGSVAAKREEELTKLNKNVALDEKNAGAPSTAVDFQGSSDPAASQ
>Cd.00g045910.m01.polypeptide ID=Cd.00g045910.m01.polypeptide|Name=Cd.00g045910.m01.polypeptide|organism=Ceratocystis destructans|type=polypeptide|length=445|location=NODE_88_length_106224_cov_66.708250:61154..62644+ | Apoplastic effector probability: 0.612
MVYITRVALLSAFAALTSAHTVILAAQGIEGSPASVGFKVEPSIARDCTGIKPCQQDATIIRDAEISANLVNECGRTQLAGNIDIGEATENAIAAKAVTQANPGDKITVTIHQVNSDGAGPYVCDMDMTSNTLGVSGQTPLVVENNVPGTNGFSQAKTQQFNITVTMPDNMDCTGASTGNICTVRCRNNALAGPFGGCFPVEQPGKTGTNSVKTISTASNLKTIEEQVLSSQKDLPAAIQANKDASSTGAVKDLAALNALLASFPTSSFPAQTLAPGGVADGTAAPTPTPSAGNGGNAGNGGNAGNGGNAGNGGNAGNGGNAGNGGNAGNGGNGGRGRNRGSGRGGAGGNAGAGAGGNAGAGAGGNAGAGAGGNAGAGAGGNAGAGAGGNAGAGAGGNG…
>Cd.00g046290.m01.polypeptide ID=Cd.00g046290.m01.polypeptide|Name=Cd.00g046290.m01.polypeptide|organism=Ceratocystis destructans|type=polypeptide|length=165|location=NODE_89_length_106222_cov_71.482314:80301..80798- | Apoplastic effector probability: 0.635 | Cytoplasmic effector probability: 0.587
MKLSLTVILAAATTVMAAPSVVSPRSGTTHIVSVQYDRILPQNVKAQEGDRVWFKFGRGLNSISEFEYGKPCLYKNGGISSGVFETPQGSKFNSEGFVIDITNSDPIWYYNSYSNYCKAFSNVGSINSPETKDMSIYVMTAETLNAPRVDNPTVMTGGRKEEMEN
>Cd.00g046330.m01.polypeptide ID=Cd.00g046330.m01.polypeptide|Name=Cd.00g046330.m01.polypeptide|organism=Ceratocystis destructans|type=polypeptide|length=163|location=NODE_89_length_106222_cov_71.482314:93306..93797- | Apoplastic effector probability: 0.89
MRFAVAALFAATVIMAAPSSTSDDEEEYYQTRTVWIGGDNGVSPKELWADVGDRVEFHFLSGLHSVVEASYNNPCSHNGGFASGTFATSVNSHQNSEAFVITIENKDPIWYYDGAENNCLNGVVGVINPPENGRSIDVFKHMATRKSSVSNPFDSQGGSVVSY
>Cd.00g046360.m01.polypeptide ID=Cd.00g046360.m01.polypeptide|Name=Cd.00g046360.m01.polypeptide|organism=Ceratocystis destructans|type=polypeptide|length=169|location=NODE_89_length_106222_cov_71.482314:103304..103813- | Apoplastic effector probability: 0.661
MRLATALLAFAAGILATPSVTSGNEPSRVVAEAGAIHSIAVNNDGFFPPDLEAEVGDILEFHFEPGTHSVIQASFDSPCKLVDGGFASGIMVTPTNEEENKQVFRIAVSNDEPIWFYNGSLDRCHKYGHVGVANAPNDDQYYSGFRNGALGREYTENVALMSGGVLIES
>Cd.00g047640.m01.polypeptide ID=Cd.00g047640.m01.polypeptide|Name=Cd.00g047640.m01.polypeptide|organism=Ceratocystis destructans|type=polypeptide|length=278|location=NODE_93_length_103135_cov_77.071564:97315..98151- | Cytoplasmic effector probability: 0.636
MRLISASVPLVLSVLGLAQALSLKDHGYHVESAETIDAVISYDKDGEIQLIDVIGFHPESNLVTIFVAENDLEPTREDKLSLGQIYVSLAERRQQKPEDVNWVVTELGGEPDMQDLIDSIRKDRKLGPEDDVQIHADDKEWKTILDTKYYKNAAAINPKPVETVLIKTAQREIYEDGIEVDTFFFHFPTRVTQTPEGEVPALTGDDHKDGPTDWFEELSEELKKDLEGKLGGEEDEGAIMRELFAEQDEQQSASLETVFGKIGEMIPVSVESEEAPAS
>Cd.00g048640.m01.polypeptide ID=Cd.00g048640.m01.polypeptide|Name=Cd.00g048640.m01.polypeptide|organism=Ceratocystis destructans|type=polypeptide|length=122|location=NODE_97_length_98563_cov_72.802448:39437..39805- | Cytoplasmic effector probability: 0.697
MHPWIISALLTIASKAVVAVPSPMEHSTSDSYQNCHWVARVCWCANAYGYDVRVSDDHCFYIQDDDDWQNNYQQEEQSPEPSSSEEEEEEEEKEEQEENFSFWPQQDSEDEEEDFKFWPQSP
>Cd.00g049300.m01.polypeptide ID=Cd.00g049300.m01.polypeptide|Name=Cd.00g049300.m01.polypeptide|organism=Ceratocystis destructans|type=polypeptide|length=458|location=NODE_99_length_97126_cov_66.158191:58370..59812+ | Cytoplasmic effector probability: 0.561
MRFQISAALAAALLSAGFADAQFLLNEFSFGYSGRITVENGRIPNFNVGGQPNEPEILSNRIVLTPLDPGNEKGAIWSDHDLLHPTWVADVDFRANGPDRGGGNLNIWLVENGPDVIQAESVYSARNFKGLSLTLDTQGGVGMVRGFLNDGSKDYSLENNIEGLAFGHCRYSYRNLGRPSQIKLRQDAATFRVEVDGYVCFETDHVRIPVGYRLGVTATTPDVPDSFELFKVVVMSESVTPPAVDQQQQQQQQQQQQQQQQQQQQQQQQQQQQQQQQQQQQQQQQQQQFTSEDDNMDGTLPDTDASTIRDALLQFTDLHDRLQVLDHHISTIYHSVKLSKDTANQHNSNLMKVLESFRSDVRNDMSRFSALGELTAKVSSLEAELKRSHSEIQTSIRTL…
>Cd.00g050160.m01.polypeptide ID=Cd.00g050160.m01.polypeptide|Name=Cd.00g050160.m01.polypeptide|organism=Ceratocystis destructans|type=polypeptide|length=176|location=NODE_102_length_94908_cov_67.272754:90654..91184+ | Apoplastic effector probability: 0.562
MSFTLTSFLMLAVAATSVLASPPYESQEPLRIVVNLDAYGFHPPAIEAAVGDLIEFHFGEGSGSVVQSDFESPCKAMKPGFSSGTFNVETTRAGTNEDPHVFVVPVTSTEPIAFYNGIKSQCFGYGAVGVINGKEGTGQSYKELKIKAFKSHGLTDNPNLVQAGVIEANPKYNEIE
>Cd.00g052080.m01.polypeptide ID=Cd.00g052080.m01.polypeptide|Name=Cd.00g052080.m01.polypeptide|organism=Ceratocystis destructans|type=polypeptide|length=186|location=NODE_111_length_89303_cov_65.950583:63148..63708+ | Apoplastic effector probability: 0.687
MRFNFSVASLVTLACSALAAASPACKCLTKTDSTELVDAYARMIGAFNSEDAARYLTEDFHSYSQSINTFLNPVNPSDDYTFNRTSFEFAQTNQPGTPLEIVSTPVVDCTHVSFIWTSTFGMGRKARGITILSTVQVDGQWRINRFDVEFNSLNWAYNMGQYYCLFGAAVGNATVCGAPPAAGKLI
>Cd.00g053910.m01.polypeptide ID=Cd.00g053910.m01.polypeptide|Name=Cd.00g053910.m01.polypeptide|organism=Ceratocystis destructans|type=polypeptide|length=205|location=NODE_120_length_83768_cov_63.622273:31773..32556+ | Apoplastic effector probability: 0.715 | Cytoplasmic effector probability: 0.579
MKFLLFLTFFCTIVFSAIVPSPSDLMPSAAMADDPTGPPQLHKLLARDPSSAYNEAKRAAKDYNVKLTNGEYYYFMSCNTVRQGFTPSEPAVRYVMQKTGCTHVGLVVGKITKTRWSKKFEATYLNVSDSPSGRAWKQSVNDYSPRSNQKLVYGGVASSSPDISALTEAGDNWVAAANVGGPNGERQYDEDMNCLTYYYDLINMV
>Cd.00g053940.m01.polypeptide ID=Cd.00g053940.m01.polypeptide|Name=Cd.00g053940.m01.polypeptide|organism=Ceratocystis destructans|type=polypeptide|length=234|location=NODE_120_length_83768_cov_63.622273:37653..38420- | Apoplastic effector probability: 0.568
MKSFIALFALSSLALAHFDLEHPDSVDTNDNALDQAPCGGATISFTDDADDVSDFFVGGDAIALTPTHPRQNWLFRATLDTTASGNWTQIYPIFEQSELGTICMPSVTVPDEWAGKQGVISVAASASDGLLFSCALVRFVSGSSTRTPEDCRNTTTSLSFSDDSTLSALVDNNASSSNSSSGASSTGGSSSSNTNSASTSTTSPSSDGVSLLGQSFGMMISASVGALLVAVTLV
>Cd.00g058250.m01.polypeptide ID=Cd.00g058250.m01.polypeptide|Name=Cd.00g058250.m01.polypeptide|organism=Ceratocystis destructans|type=polypeptide|length=175|location=NODE_143_length_69215_cov_72.779772:8926..9453+ | Apoplastic effector probability: 0.72
MRLALLPLISAAAVLAAPSQSSPHDSSIEPRNGVTHIVKVFPQNIVPLETHANVGDNVLFKFGDGFNSVVQGDYDDPCHSDGSGFASGSFYNKDKGLYHPHAFVITVPDTQPMWYYNGDVDKCHKFGNVAVINPPEDGSQTITDYMSRASQAEHDDNYNMQRGFKVVLTADARED
>Cd.00g059440.m01.polypeptide ID=Cd.00g059440.m01.polypeptide|Name=Cd.00g059440.m01.polypeptide|organism=Ceratocystis destructans|type=polypeptide|length=111|location=NODE_150_length_65831_cov_73.753181:26496..26831- | Cytoplasmic effector probability: 0.588
MQFWIATILLGLTSKAVIAAPNPPPGFTRCYWDADVCWCVNEYEYTIRVSDDWCFFLQDEENWKANYVPEKEPTEYSYTESDEESEQYEEEETEEYTHNYDDDFAFWPQSP
>Cd.00g059460.m01.polypeptide ID=Cd.00g059460.m01.polypeptide|Name=Cd.00g059460.m01.polypeptide|organism=Ceratocystis destructans|type=polypeptide|length=111|location=NODE_150_length_65831_cov_73.753181:32117..32452+ | Cytoplasmic effector probability: 0.588
MQFWIATILLGLTSKAVIAAPNPPPGFTRCYWDADVCWCVNEYEYTIRVSDDWCFFLQDEENWKANYVPEKEPTEYSYTESDEESEQYEEEETEEYTHNYDDDFAFWPQSP
>Cd.00g060360.m01.polypeptide ID=Cd.00g060360.m01.polypeptide|Name=Cd.00g060360.m01.polypeptide|organism=Ceratocystis destructans|type=polypeptide|length=198|location=NODE_156_length_58362_cov_78.861055:1275..1871+ | Cytoplasmic effector probability: 0.575
MYALGFFQLVCTAAMFSTQVVAAGRKISSASNLGFIFSKSTDDWKQVKTNDGFFGEIHVSKSEKSIDISFMQDPTNAMDSYEAVLSMWENQSGLGARKLRHIKYDSVTSDSDITALDNAFREFGYNPSEDEQIPELSVSRGTSDYAQVWNSLRETSFGQDAVKICTEFQETSNLYIASFDFGRTGYDNRWIRVNLGRN
>Cd.00g062040.m01.polypeptide ID=Cd.00g062040.m01.polypeptide|Name=Cd.00g062040.m01.polypeptide|organism=Ceratocystis destructans|type=polypeptide|length=364|location=NODE_171_length_46233_cov_70.132618:44017..45111- | Apoplastic effector probability: 0.573
MSSSSRIVFSTATVASLASAIASYSAGTITYEMIKNYNNTNFFDEFEFFTEPDPTHGYVEYVGPEIAQKNGYAKYVDGYIYLGADHVAVNPKNGRRSTRLKSKQNFTRSLIIGDIAHMPSGPGIWPAFWSFGKEWPNSGEIDIIEGVNLDVTNHAALHTGPGCTIINTGSAKTTVLEHDDCHYREGKQGCGQFTQAPFGTAFNAISGGVYALDWTADYIAMYFFPRDSIPADISNETPNPSTWGAPMAKFNGGSGCDIGSHFNEHNLVFNTDFCGDWAGSVWKWDKKLTSMAKECVEFVGANPHLYSKAYWLISSVKVYEAINEETPKAYPSGGYFTGVSPPNKALAVYNNTAPGSQRAWMGVG
>Cd.00g062070.m01.polypeptide ID=Cd.00g062070.m01.polypeptide|Name=Cd.00g062070.m01.polypeptide|organism=Ceratocystis destructans|type=polypeptide|length=176|location=NODE_171_length_46233_cov_70.132618:16668..17198- | Apoplastic effector probability: 0.933 | Cytoplasmic effector probability: 0.582
MQSAFLILLSAAAALASTCQSCNEDSKIEARAASTIIVNVLNTGISPNQVHAIVGDYIWFRFGDGLNSVIQGDYNSPCQSYGRGFSSGAIFYGNKERYYPEAYAIQVMDGEPMWYYNGEEDKCRVGGHVGVINPPASGMKNLYSYTQRALKPGSTDWHNRNGGFMVELSEEDCKRE
>Cd.00g064890.m01.polypeptide ID=Cd.00g064890.m01.polypeptide|Name=Cd.00g064890.m01.polypeptide|organism=Ceratocystis destructans|type=polypeptide|length=73|location=NODE_197_length_36142_cov_86.806297:13359..13580- | Cytoplasmic effector probability: 0.622
MQPWAVTLLLTFAAGVMAAPARDSGNIGHSGETFDADVSSGGLENTDCRIVRNICFCKVDNGAEMPFPMHFCE
>Cd.00g064910.m01.polypeptide ID=Cd.00g064910.m01.polypeptide|Name=Cd.00g064910.m01.polypeptide|organism=Ceratocystis destructans|type=polypeptide|length=67|location=NODE_197_length_36142_cov_86.806297:27270..27473+ | Cytoplasmic effector probability: 0.628
MQSWTITFLLALAGTAIAMPAADTVNTDGHIVARNLKNCRIWEGNCICDGPDGIPRFVDMSICTGDD
>Cd.00g064920.m01.polypeptide ID=Cd.00g064920.m01.polypeptide|Name=Cd.00g064920.m01.polypeptide|organism=Ceratocystis destructans|type=polypeptide|length=73|location=NODE_198_length_35685_cov_70.537006:31005..31226+ | Cytoplasmic effector probability: 0.683
MRPWVITLLLGFAASSIAVSVDNSEDSSGTDGNLGDGVEAVHDCDWSDEQCWCINSDTGEPVEMPPEYCTEDD
>Cd.00g065330.m01.polypeptide ID=Cd.00g065330.m01.polypeptide|Name=Cd.00g065330.m01.polypeptide|organism=Ceratocystis destructans|type=polypeptide|length=294|location=NODE_202_length_34450_cov_70.431322:8550..9489- | Apoplastic effector probability: 0.581
MQLLYPIFLALAALFEIALAQSQYAMSGFKYDGCVEVDPNRFDVIYAHPAGGRTPEDCQYICRGYTYVGVFNDACRCGNDAGELNRQDEDVCNNPCKGDSSLGWCGSSGPTCSKYANLYCATSQQPVPESPASPPDDDCDASTSTEWTSLDSYTYGSSPTDSSACTPTLPLTYSYWDSDASGSYTLTTVTSTLGTYTHTAHTTTETKEWTTTLSGATAAYTTVTFTSAQTSVITGGYTSTAVTTYVTTTSPSSSSETQTQTETQTASLANGGPRKCLKASLMAAVVAIMSAALA
>Cd.00g068470.m01.polypeptide ID=Cd.00g068470.m01.polypeptide|Name=Cd.00g068470.m01.polypeptide|organism=Ceratocystis destructans|type=polypeptide|length=213|location=NODE_251_length_19121_cov_95.213917:6460..7101- | Cytoplasmic effector probability: 0.761
MHFLSTLALALSALGVQAGTVLQDHGYDFSRTRSGNYMIFSSRYDDMKTPVSTIAIDSTYKTAYISSLNNHLEAEDEDKMSLSAIFDALCDLEQTLPKWTNFVIFDNVDVDTAELANNYRSTHQLKALDSFEIDGSSKEWESFLKTPYYKSLQDLLPEKAADVKKIIVKSVQADGYWVNQPKIVTRIFFSFLAGSNPYDNPELALAEVNGWSK
>Cd.00g068580.m01.polypeptide ID=Cd.00g068580.m01.polypeptide|Name=Cd.00g068580.m01.polypeptide|organism=Ceratocystis destructans|type=polypeptide|length=222|location=NODE_254_length_19056_cov_69.248244:8805..9550- | Apoplastic effector probability: 0.723
MHSTHILSCIFALAISPTVLGAPSYQKAELEARDVSVELHNFDISLIASVDISLDLDVDVKKARRDTENSHPAIDRSVLTHKDKTRHVQQPELARRNTTAVPDNGIGYNWDCTTVRGPDPLDCPPAIGRWQNLTNTGEVGEVRVQGGRCVSINHKTCMAFACAPKGDVVISSVMVTSRLMNPVQIRCTIFGRGGVWENGAGNDTTLKVGLLVNPFQDLPEQR
KARE1624 PUTATIVE EFFECTORS
>Cd.00g000280.m01.polypeptide ID=Cd.00g000280.m01.polypeptide|Name=Cd.00g000280.m01.polypeptide|organism=Ceratocystis destructans|type=polypeptide|length=199|location=NODE_1_length_847893_cov_54.719782:89483..90235+ | Apoplastic effector probability: 0.81
MVSFKSTVLSIALAFATSVAAQSYSIDPESVDINTRTRWCSDQIIQCPMVCKQTSGGTPEVNTCDPESLSYGCLCSNGVQPNITEYSLTLPYYICTEWGNQCVKDCGNHNNECASACREEHPCGALNPTRANATTTSADATATATSTSSSGPTLLSDSGSSSSSGGSSSAAASLRSVEVGRMYGLVTLMGGLLAGFAIL
>Cd.00g003260.m01.polypeptide ID=Cd.00g003260.m01.polypeptide|Name=Cd.00g003260.m01.polypeptide|organism=Ceratocystis destructans|type=polypeptide|length=181|location=NODE_2_length_616572_cov_54.417138:306579..307124- | Cytoplasmic effector probability: 0.693
MKFGLAYSLILAAVTTSVFGSPMTHGQAQKPSIIKVKLGKYGFEPRDVQAKVGDLVQFHFSASTGSVVQSDFENPCQPLDGGFVSGTFTVDPNNGNSESSHVFEVPITSTDPVAFYNGDKGKCYLFKHVGVINGAEETPQSYEALRDKTSASRGVSRDPGEARGGQIKPNPDYVEQDEEEE
>Cd.00g003610.m01.polypeptide ID=Cd.00g003610.m01.polypeptide|Name=Cd.00g003610.m01.polypeptide|organism=Ceratocystis destructans|type=polypeptide|length=145|location=NODE_2_length_616572_cov_54.417138:459059..459496+ | Apoplastic effector probability: 0.719
MHLSSIVFSIAALSGVAFAAPAPLSTQAASVPAWAFTNVKRTCSVDDTTCTYTFGINTSIDDPVACKYTVNAPSASKANVTDEHCGPFTINSSWNGQFGLESAFTIISVTNAKYIAWPSYTDKELANGNTVQPDRAYQVFTVTEI
>Cd.00g004040.m01.polypeptide ID=Cd.00g004040.m01.polypeptide|Name=Cd.00g004040.m01.polypeptide|organism=Ceratocystis destructans|type=polypeptide|length=278|location=NODE_2_length_616572_cov_54.417138:587782..588618- | Cytoplasmic effector probability: 0.636
MRLISASVPLVLSVLGLAQALSLKDHGYHVESAETIDAVISYDKDGEIQLIDVIGFHPESNLVTIFVAENDLEPTREDKLSLGQIYVSLAERRQQKPEDVNWVVTELGGEPDMQDLIDSIRKDRKLGPEDDVQIHADDKEWKTILDTKYYKNAAAINPKPVETVLIKTAQREIYEDGIEVDTFFFHFPTRVTQTPEGEVPALTGDDHKDGPTDWFEELSEELKKDLEGKLGGEEDEGAIMRELFAEQDEQQSASLETVFGKIGEMIPVSVESEEAPAS
>Cd.00g004320.m01.polypeptide ID=Cd.00g004320.m01.polypeptide|Name=Cd.00g004320.m01.polypeptide|organism=Ceratocystis destructans|type=polypeptide|length=156|location=NODE_3_length_532188_cov_54.253580:84080..84743+ | Apoplastic effector probability: 0.769 | Cytoplasmic effector probability: 0.711
MFSSVTFLVATLTAMLAFQAPALVAAQGNDKGFARSCLWQNVQIRNGDTIGTFCNNNNPYYYDYDYSQLPLRHCYANKQGKLVAAKEGLFINSCHDCMTKRDDKLKSALLTCTCATSTGQLYRTTVDLNDLLYNDDGRLSCFDLRGSKERDMPRDG
>Cd.00g004330.m01.polypeptide ID=Cd.00g004330.m01.polypeptide|Name=Cd.00g004330.m01.polypeptide|organism=Ceratocystis destructans|type=polypeptide|length=166|location=NODE_3_length_532188_cov_54.253580:92777..93348- | Apoplastic effector probability: 0.673
MKASTLFLAAIAGVVSAQTGLPSCATTCVSGFTSGSTIADCSQGDVACICGNNDFLNEIACCLVDACSEEDQATTLSYASSLCAGFGVTVPDAIACSSSGSGSNSTTSGVAGPTGTGTLPIGTGSGTATSTSTSTSTSSQIAGAAALSGSAGVAGVAGLLAAFALF
>Cd.00g005740.m01.polypeptide ID=Cd.00g005740.m01.polypeptide|Name=Cd.00g005740.m01.polypeptide|organism=Ceratocystis destructans|type=polypeptide|length=91|location=NODE_4_length_502019_cov_55.415093:129760..130139- | Cytoplasmic effector probability: 0.95 | Apoplastic effector probability: 0.514
MCARQLIPLAVFLSIVIGIGWVLYQAYLTSIGVRDAANERMNKKNIAFSKDGLKVGVKSLNTEKYVDGTQKWMVKAWNLSGNSVEDKKKRK
>Cd.00g006640.m01.polypeptide ID=Cd.00g006640.m01.polypeptide|Name=Cd.00g006640.m01.polypeptide|organism=Ceratocystis destructans|type=polypeptide|length=207|location=NODE_5_length_472843_cov_54.631206:59882..60505- | Apoplastic effector probability: 0.527
MLFSAIFMSALAALPSALAIPAKSNDATWMAPREVGVEPRADAGSFFYPNISKVYDLTENGSKFKQFCSDAGSTFKNNVDQRSMLYRFDFDQNVQGKKCNLSFEATGITLYYESTFPITLQVFTTVEGTPLGCDENYLNNRRDKHIADITISSSSGDVQWTNYSDDYLLGSTDCPTSGSLGYEVAIAGESKYAAWTPPAMGLMIKLE
>Cd.00g007220.m01.polypeptide ID=Cd.00g007220.m01.polypeptide|Name=Cd.00g007220.m01.polypeptide|organism=Ceratocystis destructans|type=polypeptide|length=176|location=NODE_5_length_472843_cov_54.631206:289186..289716+ | Apoplastic effector probability: 0.933 | Cytoplasmic effector probability: 0.582
MQSAFLILLSAAAALASTCQSCNEDSKIEARAASTIIVNVLNTGISPNQVHAIVGDYIWFRFGDGLNSVIQGDYNSPCQSYGRGFSSGAIFYGNKERYYPEAYAIQVMDGEPMWYYNGEEDKCRVGGHVGVINPPASGMKNLYSYTQRALKPGSTDWHNRNGGFMVELSEEDCKRE
>Cd.00g007270.m01.polypeptide ID=Cd.00g007270.m01.polypeptide|Name=Cd.00g007270.m01.polypeptide|organism=Ceratocystis destructans|type=polypeptide|length=158|location=NODE_5_length_472843_cov_54.631206:314382..314985- | Apoplastic effector probability: 0.571
MKLSIAALLTVAGLASAQFDGVPECGINCLQAAIQAIGCDVNNSTCSCQAENQSKLASDLGMVTCLTAACSSSQLADVISAGNKLCAKATASQTSSTGFGTASHSRLGFAAASGTASSTTAPVPSSTQHDSDISDANSLTLSSAIVAAAALIGAVQWV
>Cd.00g012060.m01.polypeptide ID=Cd.00g012060.m01.polypeptide|Name=Cd.00g012060.m01.polypeptide|organism=Ceratocystis destructans|type=polypeptide|length=151|location=NODE_9_length_388186_cov_54.829467:262660..263182+ | Apoplastic effector probability: 0.891
MKFSLASTLLTVVAAVSAAPSKQLDDRSDPTQLSFRFHAAAAQYDLSFPADGEFHETGNTELNVNLIDTPNINALTQCEFKTNGQMALASTFDNDGNPQVAVGPPQPIIAVKCWGTCVPIYGDCFINGVSQGGCCSGYCAANKCRPFQVTY
>Cd.00g013360.m01.polypeptide ID=Cd.00g013360.m01.polypeptide|Name=Cd.00g013360.m01.polypeptide|organism=Ceratocystis destructans|type=polypeptide|length=376|location=NODE_11_length_357532_cov_54.495632:25473..26603- | Apoplastic effector probability: 0.548
MKFAFALVAIVKAVAAVSVTGTAEGFASDVTGGGYGKTVYPATNDELVQYLQSADALNIVLTKTFDFTDSEGTVTGDGCAPWGTGSACQVAINKNDWCVNYQPDAPKVSVTYKKAGQLGLTVGSNKSIIGKGTSGVIKGKGLRIVKQKNVIIQNIHITGLNPQYVWGGDAITLNGADLVWIDHVKTSLIGRQHIVLGSEASNRVTISNCEIDGQTSWSATCDGHHYWSMYFTGSSDLITLKNNYVHHTSGRAPKVAGNTLLHAVNNYWSDNTGRAFEADSGSNILIEGNVFENVKTIAEINSGKIFSSPDASSNKACSAALGRNCEVNSYTKSGSLTNKDTSFLSNFGGKKVASAAAVSTVSGVKSSAGFGKIYQA
>Cd.00g013590.m01.polypeptide ID=Cd.00g013590.m01.polypeptide|Name=Cd.00g013590.m01.polypeptide|organism=Ceratocystis destructans|type=polypeptide|length=120|location=NODE_11_length_357532_cov_54.495632:112362..112789+ | Cytoplasmic effector probability: 0.64
MRPFALLAAGIAIFQGASALNLEELVMVTYKENSPNVQALMKQAMDIVLEAGGQITHHSTLYSGFFAKTSREVAISIKRLGGSYVAVELDGKAVAYPEPEDSSHQANPANKFITDDLDTE
>Cd.00g013930.m01.polypeptide ID=Cd.00g013930.m01.polypeptide|Name=Cd.00g013930.m01.polypeptide|organism=Ceratocystis destructans|type=polypeptide|length=194|location=NODE_11_length_357532_cov_54.495632:217249..217833- | Apoplastic effector probability: 0.593
MRSFSLLSSLLLPVLGVQAGVLEDHDYRVTCNAQNPYTPVSLSTSHWPGRMVNMIAIDNEDSVATIYTANNSEEPYREGKLTLPQIFSAVCGLRETSPSAINRVAFDSLDSSAQAVISEYRATNGKTDNENFSVTPNDASWSKFTGLHYYTDAKSLISSKDISEIQVVAFVASSTWDWNERDGHYDLLQFVYSS
>Cd.00g013940.m01.polypeptide ID=Cd.00g013940.m01.polypeptide|Name=Cd.00g013940.m01.polypeptide|organism=Ceratocystis destructans|type=polypeptide|length=194|location=NODE_11_length_357532_cov_54.495632:224034..224618- | Cytoplasmic effector probability: 0.857
MRSFALLASLLLPLLGVQAGKLEEHDYSVSYDKHDSCSSVNIMSPYYPEYTLDSISIDKSKSMAVIYVAENNQEPNRQGKLSLAEIFSEICSLRGTSPSSLSKIVFDDLDSNTQTMISSYRQRKKIGRNKDIKLTSGAADWSEFANLHYYSKATSMNPGKTINKIEVKVFKAEGMWDWADRNGPYDALYFTFSS
>Cd.00g014300.m01.polypeptide ID=Cd.00g014300.m01.polypeptide|Name=Cd.00g014300.m01.polypeptide|organism=Ceratocystis destructans|type=polypeptide|length=404|location=NODE_12_length_351087_cov_54.272079:41817..43139+ | Cytoplasmic effector probability: 0.664
MVSLRTLVVTALVAVASAKSAVIDLVPSNFDDVVLKSGKPTLVKFFAPWCGHCKNLAPVYEELAAGYEHANDKVQIAKVDADAERSLGKRFGIQGFPTLKWFDGVSDTPHEYSGARSLDDLASFIEQKSTVKMRKKWTAPSAVQMLNDVSFVEQVGGEQGVLVAFTAPWCTHCKSLAPEWEKAADDYQHDKSVLIAKVDCEAPNSKALAKKQGINSYPTIKWFPAGSTVGEPFEGPRTEEGIIAFVNEKAGLHRTVGGGLDHFAGTLASLDSLIVKLTGGSTFSDVLTQAKAESSKFSADVQKKSAEYYVRVLSKLGENHEYAKKELARLQGMLAKGGLASEKRDELTVKANILKKFEEVKIAAGETVKNIIDKATEAKDATAEKAQAAKEAAEKKAAE…
>Cd.00g014400.m01.polypeptide ID=Cd.00g014400.m01.polypeptide|Name=Cd.00g014400.m01.polypeptide|organism=Ceratocystis destructans|type=polypeptide|length=97|location=NODE_12_length_351087_cov_54.272079:74776..75265+ | Apoplastic effector probability: 0.517
MSGHVVKSNPWFTFCFLPVVPLSIKGYTDISCHICNFAQPLTNRPDVQAMGNGGSPAVPMQPHQGNPTWQNSSQPPPQAYGANYDAHSPNKPPGQYQ
>Cd.00g016980.m01.polypeptide ID=Cd.00g016980.m01.polypeptide|Name=Cd.00g016980.m01.polypeptide|organism=Ceratocystis destructans|type=polypeptide|length=233|location=NODE_15_length_330899_cov_56.034797:89095..89996+ | Apoplastic effector probability: 0.53
MLWFFVFTLAAASLSTAHIVLSYPGTRGNNLITNDSFPYGMQWMYPCGGLGTTTNRTYWPTTGGAVAFQPGWFQGHQLANIHINLGLGTDGPDAGPHNMSFNMVRDVQLIGPSNTPYPGTVCFPQVPMPVNITVKAGDKATIQVVEQAQHGAALYACVDIEFAEPGDSKIARVNESNCFNSTEFGFADVYTVTVSEAPSRSSSQGSGAQAVGAAVPRNLWLAMALGSLFALLV
>Cd.00g019590.m01.polypeptide ID=Cd.00g019590.m01.polypeptide|Name=Cd.00g019590.m01.polypeptide|organism=Ceratocystis destructans|type=polypeptide|length=261|location=NODE_18_length_312414_cov_52.856518:82803..83809- | Apoplastic effector probability: 0.505
MRLYKLQTAALPLFAIAAEAAQNFTVAGGQIFTPGFVVVDAPQPETPMGGDTLHIALDVTANGRLPQPPYDESSPSMLRNVTLFLYSYKTGRNLTITNTTEAPDGDILTQELGSTVKHVNWLWPDCLVGDGQLQGDTGDRGVYNISIHQRFRLNDEERYTVFDLPISVTNSISKSALRPLCDEITNALLPPSNVSGDAGLGVLFAPGDSTVVVTSNGNGGLGTPKTEATPGDGLGSGAPMVGLTVSAVMTSVLWAAVLAFL
>Cd.00g019860.m01.polypeptide ID=Cd.00g019860.m01.polypeptide|Name=Cd.00g019860.m01.polypeptide|organism=Ceratocystis destructans|type=polypeptide|length=234|location=NODE_18_length_312414_cov_52.856518:173143..173910+ | Apoplastic effector probability: 0.568
MKSFIALFALSSLALAHFDLEHPDSVDTNDNALDQAPCGGATISFTDDADDVSDFFVGGDAIALTPTHPRQNWLFRATLDTTASGNWTQIYPIFEQSELGTICMPSVTVPDEWAGKQGVISVAASASDGLLFSCALVRFVSGSSTRTPEDCRNTTTSLSFSDDSTLSALVDNNASSSNSSSGASSTGGSSSSNTNSASTSTTSPSSDGVSLLGQSFGMMISASVGALLVAVTLV
>Cd.00g019890.m01.polypeptide ID=Cd.00g019890.m01.polypeptide|Name=Cd.00g019890.m01.polypeptide|organism=Ceratocystis destructans|type=polypeptide|length=205|location=NODE_18_length_312414_cov_52.856518:179008..179791- | Apoplastic effector probability: 0.715 | Cytoplasmic effector probability: 0.579
MKFLLFLTFFCTIVFSAIVPSPSDLMPSAAMADDPTGPPQLHKLLARDPSSAYNEAKRAAKDYNVKLTNGEYYYFMSCNTVRQGFTPSEPAVRYVMQKTGCTHVGLVVGKITKTRWSKKFEATYLNVSDSPSGRAWKQSVNDYSPRSNQKLVYGGVASSSPDISALTEAGDNWVAAANVGGPNGERQYDEDMNCLTYYYDLINMV
>Cd.00g020360.m01.polypeptide ID=Cd.00g020360.m01.polypeptide|Name=Cd.00g020360.m01.polypeptide|organism=Ceratocystis destructans|type=polypeptide|length=211|location=NODE_19_length_311980_cov_53.763549:88451..89146+ | Apoplastic effector probability: 0.525
MVASSSLLAVLAATGSTMAAAVIPRVEEELPCVQPSLNFEKWTVSDFTYGWTTTYTNPAHSFTNSEVKFKVNSDVLSAPIECTGHNTIPDFRESQWFDCQGTIVTNMRFSFSTDSLVLKLASGWMCSDKQFEHAGSVKIDIACTNSLRETPDWTVDSNEPLSVESYNCVTLQDYDLPTDTPHAPALVFPDPSSSTSSTYPTTTTVDPSTAS
>Cd.00g022290.m01.polypeptide ID=Cd.00g022290.m01.polypeptide|Name=Cd.00g022290.m01.polypeptide|organism=Ceratocystis destructans|type=polypeptide|length=220|location=NODE_21_length_279894_cov_53.995050:225436..226159+ | Apoplastic effector probability: 0.721
MHTPKLAAAAAVFASAVIAQPSENVFGLSPCGTRCYQQTAQLIGCSSDDFPCLCRVWDIDFRAQYTSCLIEGCIGSPSTITVDELKQRVCSEALVSNSTASWLPTGTTVPAGVAASTSGFVTDSPNTISSSLTSTTTTFAGTFLTEVNSTNHTTTTDEATASIGTMGTGTPSTDTVTSGVAQSSPNVSASVRLDMADIKVLTACLVGAAMAVRVFTNGVV
>Cd.00g022430.m01.polypeptide ID=Cd.00g022430.m01.polypeptide|Name=Cd.00g022430.m01.polypeptide|organism=Ceratocystis destructans|type=polypeptide|length=360|location=NODE_22_length_269794_cov_53.185244:4077..5432+ | Apoplastic effector probability: 0.68
MVSPTLFVLAAAASIASATPVLVERAACTFTTAAAAISGASKCSTVTLNNIAVPAGTTLDLTKLAANTKVIFAGTTTFGYKEWEGPLISIAGTGIEVSSASGAKIDCQGQRWWDTKGSNGGKTKPKFFAAHKMINSKITGLKVINTPVQAFSINGAKNLGLYDINIDNSAGDSGGGHNTDAFDVGSSSGVYISGAYIRNQDDCLAVNSGTNITFTNGYCSGGHGLSIGSVGGRSNNVVSGVTITNSQIHDSDNGVRIKTVYGATGSVSGVTYSGITLSNIAKYGIVIEQDYQNGSPTGTPTAGVPITDVTIKNVKGTVASSGTDIYILCASCSKWTWSGVSVTGGKTSTKCKGIPTGASC
>Cd.00g025380.m01.polypeptide ID=Cd.00g025380.m01.polypeptide|Name=Cd.00g025380.m01.polypeptide|organism=Ceratocystis destructans|type=polypeptide|length=88|location=NODE_27_length_249592_cov_53.642922:3005..3271+ | Apoplastic effector probability: 0.739 | Cytoplasmic effector probability: 0.565
MQFSSIFSLAILASGAAAAGVTACNGKAQGCIDQATTSVTSCQAGDWACGCKYIDKIQQAATDCVISACGDINSALGAAQEARAICGQ
>Cd.00g026120.m01.polypeptide ID=Cd.00g026120.m01.polypeptide|Name=Cd.00g026120.m01.polypeptide|organism=Ceratocystis destructans|type=polypeptide|length=302|location=NODE_28_length_239070_cov_56.347734:33374..34282- | Apoplastic effector probability: 0.569
MSAFVPSLSLCTGTTLLLVLLSFAICATAQTNGTLETYTLYGCNSSFIGFTHTYSQAADNTCLGTAALSFKVVEPATCANGTRAKLARFEGSSCNNGQITVAGGLVDIADSDIGQCLTTNIANYSSDAEHESIKSISFFCDGPEAKDTDGDGDIDSDDLPKGPKAGSVSDSACPRVGASDTTTTAPFFDHPYPDQCSYIMADRKLRVYSSATCANGTAAKLAVWSGVRQCQGEPSILTNVTDELMGQCLVFNTTRASSYSFFCNGMDAKGKAKSAAAIMKQQTKSIAVVLSLLLTAAVFSSL
>Cd.00g027310.m01.polypeptide ID=Cd.00g027310.m01.polypeptide|Name=Cd.00g027310.m01.polypeptide|organism=Ceratocystis destructans|type=polypeptide|length=254|location=NODE_30_length_227881_cov_52.383025:61596..62501+ | Cytoplasmic effector probability: 0.822
MKLFLLVLYVALAVASPMLAALSKPASLSVSKSVAVSAAAPAPQDDSGSVDVTKSRPTVYLIRHGEKPKEGNGLSAKGVQRAECVKDLFGKNSNYNIGHIMAQKPKKSGKRKRPYDTVKPLADHLGIEVDTSCPRGNMECVKKAIKHYKGKGNILVCWEHKRLTKIVKALGLKHHAPHYPTNRFDVIWTDPPNYHKLGAITYESCPAIYNSDVDIAQIDDGNDDDGDDYNNDDGGDGDNEDAYDDDDGNGDGDD
>Cd.00g027460.m01.polypeptide ID=Cd.00g027460.m01.polypeptide|Name=Cd.00g027460.m01.polypeptide|organism=Ceratocystis destructans|type=polypeptide|length=187|location=NODE_30_length_227881_cov_52.383025:125822..126457+ | Cytoplasmic effector probability: 0.844
MYFSKLTILSTLFVSVFAAPTCDLGVSKRADVLTVKNYADFQVSSGVAGNALQEVDDEFNAAAFRANPADVSDNDIAIMKAARVTAENAETEAGGFNEAIKAAGKNTDAGKALSNGKTKNKVMKLELQVLLADIEIGKNGDPDGSVAAKREEELTKLNKNVALDEKNAGAPSTAVDFQGSSDPAASQ
>Cd.00g029840.m01.polypeptide ID=Cd.00g029840.m01.polypeptide|Name=Cd.00g029840.m01.polypeptide|organism=Ceratocystis destructans|type=polypeptide|length=156|location=NODE_34_length_213522_cov_55.389561:205150..205687- | Apoplastic effector probability: 0.677
MQLSYTISSFLALANIAVASSPTCLLLAVAKQPEPSNLDLVCTEYQNNMLGNITESCASEADAQDAYNAYVSDCKERNYTVASMSPFGSPTNTANPIATDSTASSTTALNAANASGSSTGSSATSSVSTAGVGGLVPSRGVIISALVGAGIAGFFL
>Cd.00g032110.m01.polypeptide ID=Cd.00g032110.m01.polypeptide|Name=Cd.00g032110.m01.polypeptide|organism=Ceratocystis destructans|type=polypeptide|length=292|location=NODE_38_length_198552_cov_55.232925:178991..179935+ | Apoplastic effector probability: 0.607
MKASSLLAAIGAFVSTVNAASLTQVTNFGNNPTGAKMYTFQPDNLQKGAPVVLVLHYCGGTANAMYSNTGWATAASNYGFTVIYGETPNASGCWDVSSPATLSHDGNGDSTSIANMVRYAIQDPKIAADPKRIFVTGISSGAMMTNVLAATYPELFAAATSYAGVAAGCFYTGSVAGWNSTCSTGQSIRTPEQWANVAKAMDPGYNGPRPSMTLYHGTADDTINPQNLQEALKQWTGVFGYSMTGGQASQNQPISGWTTTVYGPKVRGVVAQGVTHSISMQVNNDLKLFGIA
>Cd.00g032430.m01.polypeptide ID=Cd.00g032430.m01.polypeptide|Name=Cd.00g032430.m01.polypeptide|organism=Ceratocystis destructans|type=polypeptide|length=219|location=NODE_39_length_190907_cov_49.803135:86016..86749+ | Cytoplasmic effector probability: 0.574
MVSTAGGFFIALIVLASAAAIGWVGYIQIRARKLGLPPPSLASYNPFQSSSLDPYATDSSGPGSWIKQRINAFRNRNKRSAAGAYEGARHDDEAWDAHADAYGYEAELDDSRFQQNTHYQVQSNAYNMNMASGATNGASVASLDPDADEPRGRSRSRGPSGEHSRANPFGDDAQPSNMSTHSLGPYGQASQGQHGTVQPTTSRPPNTSPERRSIFREEV
>Cd.00g033370.m01.polypeptide ID=Cd.00g033370.m01.polypeptide|Name=Cd.00g033370.m01.polypeptide|organism=Ceratocystis destructans|type=polypeptide|length=158|location=NODE_41_length_190444_cov_53.718838:65829..66370+ | Apoplastic effector probability: 0.52
MVSFTTVLVAALAAFEGVAAGPIDYRQWPRFTVPQVHFEILSLRHSTSLNRKALVEATCIDRNTHIVFHDENAAEMSICDNFQSGDRCDGTIALTKGEKLSARFNVKAETPGATITISRLGWEQCVRAAREVCPTGSLTAICYGGASKGNISFRLDNN
>Cd.00g036440.m01.polypeptide ID=Cd.00g036440.m01.polypeptide|Name=Cd.00g036440.m01.polypeptide|organism=Ceratocystis destructans|type=polypeptide|length=294|location=NODE_47_length_176372_cov_58.215315:8550..9489- | Apoplastic effector probability: 0.581
MQLLYPIFLALAALFEIALAQSQYAMSGFKYDGCVEVDPNRFDVIYAHPAGGRTPEDCQYICRGYTYVGVFNDACRCGNDAGELNRQDEDVCNNPCKGDSSLGWCGSSGPTCSKYANLYCATSQQPVPESPASPPDDDCDASTSTEWTSLDSYTYGSSPTDSSACTPTLPLTYSYWDSDASGSYTLTTVTSTLGTYTHTAHTTTETKEWTTTLSGATAAYTTVTFTSAQTSVITGGYTSTAVTTYVTTTSPSSSSETQTQTETQTASLANGGPRKCLKASLMAAVVAIMSAALA
>Cd.00g045860.m01.polypeptide ID=Cd.00g045860.m01.polypeptide|Name=Cd.00g045860.m01.polypeptide|organism=Ceratocystis destructans|type=polypeptide|length=403|location=NODE_69_length_136564_cov_53.467374:67111..68322- | Apoplastic effector probability: 0.561
MTPVATLFAAILAVASTASAHMKITSPTPINAASMNNFPLAPDGSDFPCKFGSNGYEYSSESTENKYSVGSNDNHLAFMGSAVHAGGSCQVSLTYDRPPTKDSVWKVITSFEGGCPAKDQAGNFPIEDPNYIDPYTYNFTIPDGLEPGQYTLALTWFNKLGNREMYMNCALATLEGTGGDKSVYESLPNMVVANVGNGCSTPPATDLQYPDPGQNLQQFNGATEAWGNLVGTCTAFTGPAVSSLPAGTAPSYPTQVAQDSTAPSYGEPTNAPGGAYAPSGGSQAMPTKYRPSGGLFLATSDVKVTATPTMTYYSPTPTPTSDVVSDSVYEPGTSCDVSQEGVWNCIGENSFQRCASGEWSAVTQLASGIVCTPGKSMDFVYKASGSGVKRALRIGAKMV…
>Cd.00g046390.m01.polypeptide ID=Cd.00g046390.m01.polypeptide|Name=Cd.00g046390.m01.polypeptide|organism=Ceratocystis destructans|type=polypeptide|length=455|location=NODE_70_length_136169_cov_51.256200:99816..101355+ | Apoplastic effector probability: 0.526
MYRSTLLGVAAALLWQSLPTSAADQAECSLENKCPESAPCCSQYGACGTGAYCLGGCDPRMSFSLDSCVPGPVCESKTYKWDDPDRLVSTSKYLGDSSKADWVYQGNPIEHNGNVLLTMPKNSVGTVMATSTYMWYGNVKAKFKTSRGAGVVTAFILMSDVKDEIDYEFIGVDLSTAQTNYYFQGIPDYNNGGNISDISNTFDEFHEYEIRWTPDQIDWLVDGRVGRSKKRADTWNATAQQWDFPQTPARVQLSLWPGGLATNGKGTIDWAGGEIDWDGEDIQKHGYYYATFSEVTVECYDAPTAPGSNKETSYYYSDISATNNTVVDSDKKTILSSFIATGTNMTAGAKQESDSDDESNDSKQVPGGSNVPVTVPGEDSSASGSGSSSGSSSGSSGSS…
>Cd.00g046910.m01.polypeptide ID=Cd.00g046910.m01.polypeptide|Name=Cd.00g046910.m01.polypeptide|organism=Ceratocystis destructans|type=polypeptide|length=70|location=NODE_72_length_132112_cov_54.734567:9132..9344+ | Cytoplasmic effector probability: 0.829 | Apoplastic effector probability: 0.598
MQFWSVSVLLALAANAVMAAPPMMGMDDGMDMTEGQGYYNCHWVETVCCCYNAKGNREVVDKDFCSAMSS
>Cd.00g047810.m01.polypeptide ID=Cd.00g047810.m01.polypeptide|Name=Cd.00g047810.m01.polypeptide|organism=Ceratocystis destructans|type=polypeptide|length=427|location=NODE_74_length_126748_cov_51.041508:43851..45281- | Apoplastic effector probability: 0.624
MVYITRVALLSAFAALTSAHTVILAAQGIEGSPASVGFKVEPSIARDCTGIKPCQQDATIIRDAEISANLVNECGRTQLAGNIDIGEATENAIAAKAVTQANPGDKITVTIHQVNSDGAGPYVCDMDMTSNTLGVSGQTPLVVENNVPGTNGFSQAKTQQFNITVTMPDNMDCTGASTGNICTVRCRNNALAGPFGGCFPVEQPGKTGTNSVKTISTASNLKTIEEQVLSSQKDLPAAIQANKDASSTGAVKDLAALNALLASFPTSSFPAQTLAPGGVADGTAAPTPTPSAGNGGNAGNGGNAGNGGNAGNGGNAGNGGNAGNGGNGGRGRNRGSGRGGAGGNAGAGAGGNAGAGAGGNAGAGAGGNAGAGAGGNAGAGAGGNGGGNGGNGGNGGRGG…
>Cd.00g048260.m01.polypeptide ID=Cd.00g048260.m01.polypeptide|Name=Cd.00g048260.m01.polypeptide|organism=Ceratocystis destructans|type=polypeptide|length=187|location=NODE_75_length_122467_cov_58.548563:63276..63997- | Apoplastic effector probability: 0.603
MSKAFSSSAPSLVQILAIFFFAFASNALCLSIPRPRPVDYQISGTQTVAHGSGMAFGDSCRNVKLNASFYGEPEEHYSHVNAKCQSDEGKYVPSSLNLNQYIGNFDGKLKWDVRGGFTESCFDCYLRRHSSWRQFTVLHCVCKRAGEKGPVWFPSKTEIDLDTSILNVAGELVAVGISEHTPVSSPV
>Cd.00g048590.m01.polypeptide ID=Cd.00g048590.m01.polypeptide|Name=Cd.00g048590.m01.polypeptide|organism=Ceratocystis destructans|type=polypeptide|length=122|location=NODE_76_length_121790_cov_55.399755:58867..59235+ | Cytoplasmic effector probability: 0.697
MHPWIISALLTIASKAVVAVPSPMEHSTSDSYQNCHWVARVCWCANAYGYDVRVSDDHCFYIQDDDDWQNNYQQEEQSPEPSSSEEEEEEEEKEEQEENFSFWPQQDSEDEEEDFKFWPQSP
>Cd.00g049650.m01.polypeptide ID=Cd.00g049650.m01.polypeptide|Name=Cd.00g049650.m01.polypeptide|organism=Ceratocystis destructans|type=polypeptide|length=163|location=NODE_80_length_119484_cov_53.109299:11962..12453- | Apoplastic effector probability: 0.89
MRFAVAALFAATVIMAAPSSTSDDEEEYYQTRTVWIGGDNGVSPKELWADVGDRVEFHFLSGLHSVVEASYNNPCSHNGGFASGTFATSVNSHQNSEAFVITIENKDPIWYYDGAENNCLNGVVGVINPPENGRSIDVFKHMATRKSSVSNPFDSQGGSVVSY
>Cd.00g049680.m01.polypeptide ID=Cd.00g049680.m01.polypeptide|Name=Cd.00g049680.m01.polypeptide|organism=Ceratocystis destructans|type=polypeptide|length=169|location=NODE_80_length_119484_cov_53.109299:21944..22453- | Apoplastic effector probability: 0.661
MRLATALLAFAAGILATPSVTSGNEPSRVVAEAGAIHSIAVNNDGFFPPDLEAEVGDILEFHFEPGTHSVIQASFDSPCKLVDGGFASGIMVTPTNEEENKQVFRIAVSNDEPIWFYNGSLDRCHKYGHVGVANAPNDDQYYSGFRNGALGREYTENVALMSGGVLIES
>Cd.00g049720.m01.polypeptide ID=Cd.00g049720.m01.polypeptide|Name=Cd.00g049720.m01.polypeptide|organism=Ceratocystis destructans|type=polypeptide|length=176|location=NODE_80_length_119484_cov_53.109299:28339..28869- | Apoplastic effector probability: 0.562
MSFTLTSFLMLAVAATSVLASPPYESQEPLRIVVNLDAYGFHPPAIEAAVGDLIEFHFGEGSGSVVQSDFESPCKAMKPGFSSGTFNVETTRAGTNEDPHVFVVPVTSTEPIAFYNGIKSQCFGYGAVGVINGKEGTGQSYKELKIKAFKSHGLTDNPNLVQAGVIEANPKYNEIE
>Cd.00g052390.m01.polypeptide ID=Cd.00g052390.m01.polypeptide|Name=Cd.00g052390.m01.polypeptide|organism=Ceratocystis destructans|type=polypeptide|length=54|location=NODE_89_length_109384_cov_55.590055:93653..93817- | Apoplastic effector probability: 0.697
MGWHGGFGLLVIVVFAAGLAKQASYCRTTLTLYCGCTVPQRDKATWADSGQFEI
>Cd.00g052570.m01.polypeptide ID=Cd.00g052570.m01.polypeptide|Name=Cd.00g052570.m01.polypeptide|organism=Ceratocystis destructans|type=polypeptide|length=186|location=NODE_90_length_108060_cov_51.127510:81941..82501+ | Apoplastic effector probability: 0.687
MRFNFSVASLVTLACSALAAASPACKCLTKTDSTELVDAYARMIGAFNSEDAARYLTEDFHSYSQSINTFLNPVNPSDDYTFNRTSFEFAQTNQPGTPLEIVSTPVVDCTHVSFIWTSTFGMGRKARGITILSTVQVDGQWRINRFDVEFNSLNWAYNMGQYYCLFGAAVGNATVCGAPPAAGKLI
>Cd.00g056030.m01.polypeptide ID=Cd.00g056030.m01.polypeptide|Name=Cd.00g056030.m01.polypeptide|organism=Ceratocystis destructans|type=polypeptide|length=458|location=NODE_103_length_97164_cov_51.602178:37327..38769- | Cytoplasmic effector probability: 0.561
MRFQISAALAAALLSAGFADAQFLLNEFSFGYSGRITVENGRIPNFNVGGQPNEPEILSNRIVLTPLDPGNEKGAIWSDHDLLHPTWVADVDFRANGPDRGGGNLNIWLVENGPDVIQAESVYSARNFKGLSLTLDTQGGVGMVRGFLNDGSKDYSLENNIEGLAFGHCRYSYRNLGRPSQIKLRQDAATFRVEVDGYVCFETDHVRIPVGYRLGVTATTPDVPDSFELFKVVVMSESVTPPAVDQQQQQQQQQQQQQQQQQQQQQQQQQQQQQQQQQQQQQQQQQQQFTSEDDNMDGTLPDTDASTIRDALLQFTDLHDRLQVLDHHISTIYHSVKLSKDTANQHNSNLMKVLESFRSDVRNDMSRFSALGELTAKVSSLEAELKRSHSEIQTSIRTL…
>Cd.00g056680.m01.polypeptide ID=Cd.00g056680.m01.polypeptide|Name=Cd.00g056680.m01.polypeptide|organism=Ceratocystis destructans|type=polypeptide|length=222|location=NODE_105_length_92456_cov_53.725093:82229..82974- | Apoplastic effector probability: 0.723
MHSTHILSCIFALAISPTVLGAPSYQKAELEARDVSVELHNFDISLIASVDISLDLDVDVKKARRDTENSHPAIDRSVLTHKDKTRHVQQPELARRNTTAVPDNGIGYNWDCTTVRGPDPLDCPPAIGRWQNLTNTGEVGEVRVQGGRCVSINHKTCMAFACAPKGDVVISSVMVTSRLMNPVQIRCTIFGRGGVWENGAGNDTTLKVGLLVNPFQDLPEQR
>Cd.00g058250.m01.polypeptide ID=Cd.00g058250.m01.polypeptide|Name=Cd.00g058250.m01.polypeptide|organism=Ceratocystis destructans|type=polypeptide|length=364|location=NODE_114_length_82173_cov_54.107995:80222..81316- | Apoplastic effector probability: 0.573
MSSSSRIVFSTATVASLASAIASYSAGTITYEMIKNYNNTNFFDEFEFFTEPDPTHGYVEYVGPEIAQKNGYAKYVDGYIYLGADHVAVNPKNGRRSTRLKSKQNFTRSLIIGDIAHMPSGPGIWPAFWSFGKEWPNSGEIDIIEGVNLDVTNHAALHTGPGCTIINTGSAKTTVLEHDDCHYREGKQGCGQFTQAPFGTAFNAISGGVYALDWTADYIAMYFFPRDSIPADISNETPNPSTWGAPMAKFNGGSGCDIGSHFNEHNLVFNTDFCGDWAGSVWKWDKKLTSMAKECVEFVGANPHLYSKAYWLISSVKVYEAINEETPKAYPSGGYFTGVSPPNKALAVYNNTAPGSQRAWMGVG
>Cd.00g060270.m01.polypeptide ID=Cd.00g060270.m01.polypeptide|Name=Cd.00g060270.m01.polypeptide|organism=Ceratocystis destructans|type=polypeptide|length=111|location=NODE_124_length_70780_cov_56.936524:31390..31725- | Cytoplasmic effector probability: 0.588
MQFWIATILLGLTSKAVIAAPNPPPGFTRCYWDADVCWCVNEYEYTIRVSDDWCFFLQDEENWKANYVPEKEPTEYSYTESDEESEQYEEEETEEYTHNYDDDFAFWPQSP
>Cd.00g060290.m01.polypeptide ID=Cd.00g060290.m01.polypeptide|Name=Cd.00g060290.m01.polypeptide|organism=Ceratocystis destructans|type=polypeptide|length=111|location=NODE_124_length_70780_cov_56.936524:37011..37346+ | Cytoplasmic effector probability: 0.588
MQFWIATILLGLTSKAVIAAPNPPPGFTRCYWDADVCWCVNEYEYTIRVSDDWCFFLQDEENWKANYVPEKEPTEYSYTESDEESEQYEEEETEEYTHNYDDDFAFWPQSP
>Cd.00g061330.m01.polypeptide ID=Cd.00g061330.m01.polypeptide|Name=Cd.00g061330.m01.polypeptide|organism=Ceratocystis destructans|type=polypeptide|length=175|location=NODE_130_length_69340_cov_56.596645:8983..9510+ | Apoplastic effector probability: 0.72
MRLALLPLISAAAVLAAPSQSSPHDSSIEPRNGVTHIVKVFPQNIVPLETHANVGDNVLFKFGDGFNSVVQGDYDDPCHSDGSGFASGSFYNKDKGLYHPHAFVITVPDTQPMWYYNGDVDKCHKFGNVAVINPPEDGSQTITDYMSRASQAEHDDNYNMQRGFKVVLTADARED
>Cd.00g062670.m01.polypeptide ID=Cd.00g062670.m01.polypeptide|Name=Cd.00g062670.m01.polypeptide|organism=Ceratocystis destructans|type=polypeptide|length=182|location=NODE_139_length_61685_cov_52.252916:14401..15082+ | Apoplastic effector probability: 0.7
MIAATTLVLALASSAFASPLVSRTENILPLEISNMQLSCVKDSPADALFACTLDYAFNDPNVETANPRVMPQTTCTHHWNWDGQTAEKGPKNTYTKSTLVCYTDGVARNVKSGLYHFASPEDIKLSLLSSYYKDAETKSFRNLFFQSVAVAPLQSVQNSEKVKTWSYVNVQKFENPQITSHN
>Cd.00g064110.m01.polypeptide ID=Cd.00g064110.m01.polypeptide|Name=Cd.00g064110.m01.polypeptide|organism=Ceratocystis destructans|type=polypeptide|length=136|location=NODE_150_length_50015_cov_52.695342:9844..10313- | Apoplastic effector probability: 0.806
MKFSILPMISSAMAVSISYDNVYGNAGQSMNTVVCSNGDFGLAARYPTLGDLPAFPNVGGVPDIIDWNNDQACGTCWKVTVPNRNPIFILGVDSGKGDFNVSPQAFIELTGSTDAGRVHDIQYEKVTVDNCKMPVA
>Cd.00g065870.m01.polypeptide ID=Cd.00g065870.m01.polypeptide|Name=Cd.00g065870.m01.polypeptide|organism=Ceratocystis destructans|type=polypeptide|length=73|location=NODE_167_length_35865_cov_65.960187:13082..13303- | Cytoplasmic effector probability: 0.622
MQPWAVTLLLTFAAGVMAAPARDSGNIGHSGETFDADVSSGGLENTDCRIVRNICFCKVDNGAEMPFPMHFCE
>Cd.00g065890.m01.polypeptide ID=Cd.00g065890.m01.polypeptide|Name=Cd.00g065890.m01.polypeptide|organism=Ceratocystis destructans|type=polypeptide|length=67|location=NODE_167_length_35865_cov_65.960187:26993..27196+ | Cytoplasmic effector probability: 0.628
MQSWTITFLLALAGTAIAMPAADTVNTDGHIVARNLKNCRIWEGNCICDGPDGIPRFVDMSICTGDD
>Cd.00g065900.m01.polypeptide ID=Cd.00g065900.m01.polypeptide|Name=Cd.00g065900.m01.polypeptide|organism=Ceratocystis destructans|type=polypeptide|length=73|location=NODE_168_length_35826_cov_70.061199:30728..30949+ | Cytoplasmic effector probability: 0.683
MRPWVITLLLGFAASSIAVSVDNSEDSSGTDGNLGDGVEAVHDCDWSDEQCWCINSDTGEPVEMPPEYCTEDD
>Cd.00g067700.m01.polypeptide ID=Cd.00g067700.m01.polypeptide|Name=Cd.00g067700.m01.polypeptide|organism=Ceratocystis destructans|type=polypeptide|length=323|location=NODE_190_length_25188_cov_54.870656:9223..10194+ | Apoplastic effector probability: 0.673
MVSFHSLLPILAIAGSALAVSTPGDCTGICGNSHDPSIIIDSAGTYWRFSTGGKIAIHTAPSITGPWEYNGAAIPNGSIINLAGKDDLWAPEVIKVGDTYYMFYSVSSFGSQASAIGVATSKTLGTGSWNDLGSSGVSSKSGSSYNAIDASLTMIGSDYYMTFGSFWKDIYQVKMNNPPTKVASGQSSTQVVYNKDDTAIEGASLFKNGDFYYMFFSQGQCCGYDKNKPAAGKEYRIKVCRSETGTGNFVDEKNVKCTEGGGTLVLGTHDWVYGPGGQGVYNDPKYGPVLYYHYVDTRVGFADGDKKMGWNQLDFSSGWPVVK
>Cd.00g068600.m01.polypeptide ID=Cd.00g068600.m01.polypeptide|Name=Cd.00g068600.m01.polypeptide|organism=Ceratocystis destructans|type=polypeptide|length=213|location=NODE_208_length_19117_cov_76.367379:12020..12661+ | Cytoplasmic effector probability: 0.761
MHFLSTLALALSALGVQAGTVLQDHGYDFSRTRSGNYMIFSSRYDDMKTPVSTIAIDSTYKTAYISSLNNHLEAEDEDKMSLSAIFDALCDLEQTLPKWTNFVIFDNVDVDTAELANNYRSTHQLKALDSFEIDGSSKEWESFLKTPYYKSLQDLLPEKAADVKKIIVKSVQADGYWVNQPKIVTRIFFSFLAGSNPYDNPELALAEVNGWSK
KARE979 PUTATIVE EFFECTORS
>Cd.00g001300.m01.polypeptide ID=Cd.00g001300.m01.polypeptide|Name=Cd.00g001300.m01.polypeptide|organism=Ceratocystis destructans|type=polypeptide|length=233|location=NODE_1_length_651530_cov_40.264263:561650..562551- | Apoplastic effector probability: 0.53
MLWFFVFTLAAASLSTAHIVLSYPGTRGNNLITNDSFPYGMQWMYPCGGLGTTTNRTYWPTTGGAVAFQPGWFQGHQLANIHINLGLGTDGPDAGPHNMSFNMVRDVQLIGPSNTPYPGTVCFPQVPMPVNITVKAGDKATIQVVEQAQHGAALYACVDIEFAEPGDSKIARVNESNCFNSTEFGFADVYTVTVSEAPSRSSSQGSGAQAVGAAVPRNLWLAMALGSLFALLV
>Cd.00g001980.m01.polypeptide ID=Cd.00g001980.m01.polypeptide|Name=Cd.00g001980.m01.polypeptide|organism=Ceratocystis destructans|type=polypeptide|length=236|location=NODE_2_length_649545_cov_39.236841:163046..164052+ | Apoplastic effector probability: 0.681
MRLYKLQTAALPLFAIAAEAAQNFTVAGGQIFTPGFVVVDAPQPETPMGGDVTANGRLPQPPYKTGRNLTITNTTEAPDGDILTQELGSTVKHVNWLWPDCLVGDGQLQGDTGDRGVYNISIHQRFRLNDEERYTVFDLPISVTNSISKSALRPLCDEITNALLPPSNVSGDAGLGVLFAPGDSTVVVTSNGNGGLGTPKTEATPGDGLGSGAPMVGLTVSAVMTSVLWAAVLAFL
>Cd.00g006610.m01.polypeptide ID=Cd.00g006610.m01.polypeptide|Name=Cd.00g006610.m01.polypeptide|organism=Ceratocystis destructans|type=polypeptide|length=158|location=NODE_5_length_488997_cov_39.844172:174133..174736+ | Apoplastic effector probability: 0.571
MKLSIAALLTVAGLASAQFDGVPECGINCLQAAIQAIGCDVNNSTCSCQAENQSKLASDLGMVTCLTAACSSSQLADVISAGNKLCAKATASQTSSTGFGTASHSRLGFAAASGTASSTTAPVPSSTQHDSDISDANSLTLSSAIVAAAALIGAVQWV
>Cd.00g006670.m01.polypeptide ID=Cd.00g006670.m01.polypeptide|Name=Cd.00g006670.m01.polypeptide|organism=Ceratocystis destructans|type=polypeptide|length=176|location=NODE_5_length_488997_cov_39.844172:199454..199984- | Apoplastic effector probability: 0.933 | Cytoplasmic effector probability: 0.582
MQSAFLILLSAAAALASTCQSCNEDSKIEARAASTIIVNVLNTGISPNQVHAIVGDYIWFRFGDGLNSVIQGDYNSPCQSYGRGFSSGAIFYGNKERYYPEAYAIQVMDGEPMWYYNGEEDKCRVGGHVGVINPPASGMKNLYSYTQRALKPGSTDWHNRNGGFMVELSEEDCKRE
>Cd.00g007220.m01.polypeptide ID=Cd.00g007220.m01.polypeptide|Name=Cd.00g007220.m01.polypeptide|organism=Ceratocystis destructans|type=polypeptide|length=207|location=NODE_5_length_488997_cov_39.844172:428498..429121+ | Apoplastic effector probability: 0.527
MLFSAIFMSALAALPSALAIPAKSNDATWMAPREVGVEPRADAGSFFYPNISKVYDLTENGSKFKQFCSDAGSTFKNNVDQRSMLYRFDFDQNVQGKKCNLSFEATGITLYYESTFPITLQVFTTVEGTPLGCDENYLNNRRDKHIADITISSSSGDVQWTNYSDDYLLGSTDCPTSGSLGYEVAIAGESKYAAWTPPAMGLMIKLE
>Cd.00g008000.m01.polypeptide ID=Cd.00g008000.m01.polypeptide|Name=Cd.00g008000.m01.polypeptide|organism=Ceratocystis destructans|type=polypeptide|length=220|location=NODE_6_length_482156_cov_39.453191:335392..336115- | Apoplastic effector probability: 0.721
MHTPKLAAAAAVFASAVIAQPSENVFGLSPCGTRCYQQTAQLIGCSSDDFPCLCRVWDIDFRAQYTSCLIEGCIGSPSTITVDELKQRVCSEALVSNSTASWLPTGTTVPAGVAASTSGFVTDSPNTISSSLTSTTTTFAGTFLTEVNSTNHTTTTDEATASIGTMGTGTPSTDTVTSGVAQSSPNVSASVRLDMADIKVLTACLVGAAMAVRVFTNGVV
>Cd.00g009140.m01.polypeptide ID=Cd.00g009140.m01.polypeptide|Name=Cd.00g009140.m01.polypeptide|organism=Ceratocystis destructans|type=polypeptide|length=91|location=NODE_7_length_472186_cov_40.579916:258601..258980+ | Cytoplasmic effector probability: 0.95 | Apoplastic effector probability: 0.514
MCARQLIPLAVFLSIVIGIGWVLYQAYLTSIGVRDAANERMNKKNIAFSKDGLKVGVKSLNTEKYVDGTQKWMVKAWNLSGNSVEDKKKRK
>Cd.00g011060.m01.polypeptide ID=Cd.00g011060.m01.polypeptide|Name=Cd.00g011060.m01.polypeptide|organism=Ceratocystis destructans|type=polypeptide|length=404|location=NODE_9_length_415901_cov_39.326446:106450..107772+ | Cytoplasmic effector probability: 0.664
MVSLRTLVVTALVAVASAKSAVIDLVPSNFDDVVLKSGKPTLVKFFAPWCGHCKNLAPVYEELAAGYEHANDKVQIAKVDADAERSLGKRFGIQGFPTLKWFDGVSDTPHEYSGARSLDDLASFIEQKSTVKMRKKWTAPSAVQMLNDVSFVEQVGGEQGVLVAFTAPWCTHCKSLAPEWEKAADDYQHDKSVLIAKVDCEAPNSKALAKKQGINSYPTIKWFPAGSTVGEPFEGPRTEEGIIAFVNEKAGLHRTVGGGLDHFAGTLASLDSLIVKLTGGSTFSDVLTQAKAESSKFSADVQKKSAEYYVRVLSKLGENHEYAKKELARLQGMLAKGGLASEKRDELTVKANILKKFEEVKIAAGETVKNIIDKATEAKDATAEKAQAAKEAAEKKAAE…
>Cd.00g011160.m01.polypeptide ID=Cd.00g011160.m01.polypeptide|Name=Cd.00g011160.m01.polypeptide|organism=Ceratocystis destructans|type=polypeptide|length=97|location=NODE_9_length_415901_cov_39.326446:139554..140043+ | Apoplastic effector probability: 0.517
MSGHVVKSNPWFTFCFLPVVPLSIKGYTDISCHICNFAQPLTNRPDVQAMGNGGSPAVPMQPHQGNPTWQNSSQPPPQAYGANYDAHSPNKPPGQYQ
>Cd.00g011820.m01.polypeptide ID=Cd.00g011820.m01.polypeptide|Name=Cd.00g011820.m01.polypeptide|organism=Ceratocystis destructans|type=polypeptide|length=186|location=NODE_10_length_397518_cov_38.414469:25348..25908- | Apoplastic effector probability: 0.687
MRFNFSVASLVTLACSALAAASPACKCLTKTDSTELVDAYARMIGAFNSEDAARYLTEDFHSYSQSINTFLNPVNPSDDYTFNRTSFEFAQTNQPGTPLEIVSTPVVDCTHVSFIWTSTFGMGRKARGITILSTVQVDGQWRINRFDVEFNSLNWAYNMGQYYCLFGAAVGNATVCGAPPAAGKLI
>Cd.00g013540.m01.polypeptide ID=Cd.00g013540.m01.polypeptide|Name=Cd.00g013540.m01.polypeptide|organism=Ceratocystis destructans|type=polypeptide|length=151|location=NODE_11_length_374629_cov_39.480198:290144..290666+ | Apoplastic effector probability: 0.891
MKFSLASTLLTVVAAVSAAPSKQLDDRSDPTQLSFRFHAAAAQYDLSFPADGEFHETGNTELNVNLIDTPNINALTQCEFKTNGQMALASTFDNDGNPQVAVGPPQPIIAVKCWGTCVPIYGDCFINGVSQGGCCSGYCAANKCRPFQVTY
>Cd.00g013780.m01.polypeptide ID=Cd.00g013780.m01.polypeptide|Name=Cd.00g013780.m01.polypeptide|organism=Ceratocystis destructans|type=polypeptide|length=187|location=NODE_12_length_370206_cov_39.148674:26830..27465- | Cytoplasmic effector probability: 0.844
MYFSKLTILSTLFVSVFAAPTCDLGVSKRADVLTVKNYADFQVSSGVAGNALQEVDDEFNAAAFRANPADVSDNDIAIMKAARVTAENAETEAGGFNEAIKAAGKNTDAGKALSNGKTKNKVMKLELQVLLADIEIGKNGDPDGSVAAKREEELTKLNKNVALDEKNAGAPSTAVDFQGSSDPAASQ
>Cd.00g014660.m01.polypeptide ID=Cd.00g014660.m01.polypeptide|Name=Cd.00g014660.m01.polypeptide|organism=Ceratocystis destructans|type=polypeptide|length=302|location=NODE_13_length_357748_cov_39.273643:33328..34236- | Apoplastic effector probability: 0.569
MSAFVPSLSLCTGTTLLLVLLSFAICATAQTNGTLETYTLYGCNSSFIGFTHTYSQAADNTCLGTAALSFKVVEPATCANGTRAKLARFEGSSCNNGQITVAGGLVDIADSDIGQCLTTNIANYSSDAEHESIKSISFFCDGPEAKDTDGDGDIDSDDLPKGPKAGSVSDSACPRVGASDTTTTAPFFDHPYPDQCSYIMADRKLRVYSSATCANGTAAKLAVWSGVRQCQGEPSILTNVTDELMGQCLVFNTTRASSYSFFCNGMDAKGKAKSAAAIMKQQTKSIAVVLSLLLTAAVFSSL
>Cd.00g015570.m01.polypeptide ID=Cd.00g015570.m01.polypeptide|Name=Cd.00g015570.m01.polypeptide|organism=Ceratocystis destructans|type=polypeptide|length=376|location=NODE_14_length_352422_cov_39.777039:20795..21925- | Apoplastic effector probability: 0.548
MKFAFALVAIVKAVAAVSVTGTAEGFASDVTGGGYGKTVYPATNDELVQYLQSADALNIVLTKTFDFTDSEGTVTGDGCAPWGTGSACQVAINKNDWCVNYQPDAPKVSVTYKKAGQLGLTVGSNKSIIGKGTSGVIKGKGLRIVKQKNVIIQNIHITGLNPQYVWGGDAITLNGADLVWIDHVKTSLIGRQHIVLGSEASNRVTISNCEIDGQTSWSATCDGHHYWSMYFTGSSDLITLKNNYVHHTSGRAPKVAGNTLLHAVNNYWSDNTGRAFEADSGSNILIEGNVFENVKTIAEINSGKIFSSPDASSNKACSAALGRNCEVNSYTKSGSLTNKDTSFLSNFGGKKVASAAAVSTVSGVKSSAGFGKIYQA
>Cd.00g015780.m01.polypeptide ID=Cd.00g015780.m01.polypeptide|Name=Cd.00g015780.m01.polypeptide|organism=Ceratocystis destructans|type=polypeptide|length=120|location=NODE_14_length_352422_cov_39.777039:107566..107993+ | Cytoplasmic effector probability: 0.64
MRPFALLAAGIAIFQGASALNLEELVMVTYKENSPNVQALMKQAMDIVLEAGGQITHHSTLYSGFFAKTSREVAISIKRLGGSYVAVELDGKAVAYPEPEDSSHQANPANKFITDDLDTE
>Cd.00g016120.m01.polypeptide ID=Cd.00g016120.m01.polypeptide|Name=Cd.00g016120.m01.polypeptide|organism=Ceratocystis destructans|type=polypeptide|length=194|location=NODE_14_length_352422_cov_39.777039:212413..212997- | Apoplastic effector probability: 0.559
MRSFSLLSSLLLPVLGVQAGVLEDHDYRVTCNAQNPYTPVSLSTSHWPGRMVNMIAIDNEDSVATIYTANNSEEPDREGKLTLPQIFSAVCGLRETSPSAINRVAFDSLDSSAQAVISEYRATNGKTDNENFSVTPNDASWSKFTGLHYYTDAKSLISSKDISEIQVVAFVASSTWDWNERDGHYDLLQFVYSS
>Cd.00g016130.m01.polypeptide ID=Cd.00g016130.m01.polypeptide|Name=Cd.00g016130.m01.polypeptide|organism=Ceratocystis destructans|type=polypeptide|length=194|location=NODE_14_length_352422_cov_39.777039:219192..219776- | Cytoplasmic effector probability: 0.857
MRSFALLASLLLPLLGVQAGKLEEHDYSVSYDKHDSCSSVNIMSPYYPEYTLDSISIDKSKSMAVIYVAENNQEPNRQGKLSLAEIFSEICSLRGTSPSSLSKIVFDDLDSNTQTMISSYRQRKKIGRNKDIKLTSGAADWSEFANLHYYSKATSMNPGKTINKIEVKVFKAEGMWDWADRNGPYDALYFTFSS
>Cd.00g019360.m01.polypeptide ID=Cd.00g019360.m01.polypeptide|Name=Cd.00g019360.m01.polypeptide|organism=Ceratocystis destructans|type=polypeptide|length=199|location=NODE_18_length_323867_cov_39.553085:201963..202715- | Apoplastic effector probability: 0.81
MVSFKSTVLSIALAFATSVAAQSYSIDPESVDINTRTRWCSDQIIQCPMVCKQTSGGTPEVNTCDPESLSYGCLCSNGVQPNITEYSLTLPYYICTEWGNQCVKDCGNHNNECASACREEHPCGALNPTRANATTTSADATATATSTSSSGPTLLSDSGSSSSSGGSSSAAASLRSVEVGRMYGLVTLMGGLLAGFAIL
>Cd.00g019960.m01.polypeptide ID=Cd.00g019960.m01.polypeptide|Name=Cd.00g019960.m01.polypeptide|organism=Ceratocystis destructans|type=polypeptide|length=272|location=NODE_19_length_320214_cov_39.151785:126027..126845+ | Cytoplasmic effector probability: 0.679
MRFTSASLPLVLSIVSLAKAGIIEDHGYQVKSSGDIDSVLFQDGDGDYQLVDIIRFHPRMNMATIFIADNDLEPESEKKLSLSSIYNSLAEKRNRKPEDIDWIASEVDGDLETDTLISEIRQSRNVGPTEDITVHADDKEWKAILDTKSYKNAAAVNSKPAEAVVIRKVQREIFDDSIDIDSLYFYFPAEGSQNGEDSHNDAAIDWAEELKKGLKKDEDGEWEDEEDEGAAMRALFAEDEEQQSASLETLFTELDGLVSAAAEDEQPPASRH
>Cd.00g021280.m01.polypeptide ID=Cd.00g021280.m01.polypeptide|Name=Cd.00g021280.m01.polypeptide|organism=Ceratocystis destructans|type=polypeptide|length=360|location=NODE_21_length_307808_cov_41.901324:312273..313628- | Apoplastic effector probability: 0.68
MVSPTLFVLAAAASIASATPVLVERAACTFTTAAAAISGASKCSTVTLNNIAVPAGTTLDLTKLAANTKVIFAGTTTFGYKEWEGPLISIAGTGIEVSSASGAKIDCQGQRWWDTKGSNGGKTKPKFFAAHKMINSKITGLKVINTPVQAFSINGAKNLGLYDINIDNSAGDSGGGHNTDAFDVGSSSGVYISGAYIRNQDDCLAVNSGTNITFTNGYCSGGHGLSIGSVGGRSNNVVSGVTITNSQIHDSDNGVRIKTVYGATGSVSGVTYSGITLSNIAKYGIVIEQDYQNGSPTGTPTAGVPITDVTIKNVKGTVASSGTDIYILCASCSKWTWSGVSVTGGKTSTKCKGIPTGASC
>Cd.00g023870.m01.polypeptide ID=Cd.00g023870.m01.polypeptide|Name=Cd.00g023870.m01.polypeptide|organism=Ceratocystis destructans|type=polypeptide|length=211|location=NODE_24_length_280802_cov_39.567041:117172..117867+ | Apoplastic effector probability: 0.525
MVASSSLLAVLAATGSTMAAAVIPRVEEELPCVQPSLNFEKWTVSDFTYGWTTTYTNPAHSFTNSEVKFKVNSDVLSAPIECTGHNTIPDFRESQWFDCQGTIVTNMRFSFSTDSLVLKLASGWMCSDKQFEHAGSVKIDIACTNSLRETPDWTVDSNEPLSVESYNCVTLQDYDLPTDTPHAPALVFPDPSSSTSSTYPTTTTVDPSTAS
>Cd.00g024790.m01.polypeptide ID=Cd.00g024790.m01.polypeptide|Name=Cd.00g024790.m01.polypeptide|organism=Ceratocystis destructans|type=polypeptide|length=166|location=NODE_25_length_277845_cov_38.396839:190042..190613+ | Apoplastic effector probability: 0.673
MKASTLFLAAIAGVVSAQTGLPSCATTCVSGFTSGSTIADCSQGDVACICGNNDFLNEIACCLVDACSEEDQATTLSYASSLCAGFGVTVPDAIACSSSGSGSNSTTSGVAGPTGTGTLPIGTGSGTATSTSTSTSTSSQIAGAAALSGSAGVAGVAGLLAAFALF
>Cd.00g025600.m01.polypeptide ID=Cd.00g025600.m01.polypeptide|Name=Cd.00g025600.m01.polypeptide|organism=Ceratocystis destructans|type=polypeptide|length=88|location=NODE_27_length_257730_cov_39.521694:6787..7053+ | Apoplastic effector probability: 0.739 | Cytoplasmic effector probability: 0.565
MQFSSIFSLAILASGAAAAGVTACNGKAQGCIDQATTSVTSCQAGDWACGCKYIDKIQQAATDCVISACGDINSALGAAQEARAICGQ
>Cd.00g027390.m01.polypeptide ID=Cd.00g027390.m01.polypeptide|Name=Cd.00g027390.m01.polypeptide|organism=Ceratocystis destructans|type=polypeptide|length=403|location=NODE_29_length_248810_cov_38.556742:156883..158094+ | Apoplastic effector probability: 0.561
MTPVATLFAAILAVASTASAHMKITSPTPINAASMNNFPLAPDGSDFPCKFGSNGYEYSSESTENKYSVGSNDNHLAFMGSAVHAGGSCQVSLTYDRPPTKDSVWKVITSFEGGCPAKDQAGNFPIEDPNYIDPYTYNFTIPDGLEPGQYTLALTWFNKLGNREMYMNCALATLEGTGGDKSVYESLPNMVVANVGNGCSTPPATDLQYPDPGQNLQQFNGATEAWGNLVGTCTAFTGPAVSSLPAGTAPSYPTQVAQDSTAPSYGEPTNAPGGAYAPSGGSQAMPTKYRPSGGLFLATSDVKVTATPTMTYYSPTPTPTSDVVSDSVYEPGTSCDVSQEGVWNCIGENSFQRCASGEWSAVTQLASGIVCTPGKSMDFVYKASGSGVKRALRIGAKMV…
>Cd.00g028680.m01.polypeptide ID=Cd.00g028680.m01.polypeptide|Name=Cd.00g028680.m01.polypeptide|organism=Ceratocystis destructans|type=polypeptide|length=136|location=NODE_31_length_244066_cov_39.098642:185691..186160- | Apoplastic effector probability: 0.806
MKFSILPMISSAMAVSISYDNVYGNAGQSMNTVVCSNGDFGLAARYPTLGDLPAFPNVGGVPDIIDWNNDQACGTCWKVTVPNRNPIFILGVDSGKGDFNVSPQAFIELTGSTDAGRVHDIQYEKVTVDNCKMPVA
>Cd.00g030600.m01.polypeptide ID=Cd.00g030600.m01.polypeptide|Name=Cd.00g030600.m01.polypeptide|organism=Ceratocystis destructans|type=polypeptide|length=70|location=NODE_35_length_212921_cov_41.811262:225330..225542- | Cytoplasmic effector probability: 0.829 | Apoplastic effector probability: 0.598
MQFWSVSVLLALAANAVMAAPPMMGMDDGMDMTEGQGYYNCHWVETVCCCYNAKGNREVVDKDFCSAMSS
>Cd.00g032780.m01.polypeptide ID=Cd.00g032780.m01.polypeptide|Name=Cd.00g032780.m01.polypeptide|organism=Ceratocystis destructans|type=polypeptide|length=165|location=NODE_39_length_200498_cov_39.100156:80290..80787- | Apoplastic effector probability: 0.635 | Cytoplasmic effector probability: 0.587
MKLSLTVILAAATTVMAAPSVVSPRSGTTHIVSVQYDRILPQNVKAQEGDRVWFKFGRGLNSISEFEYGKPCLYKNGGISSGVFETPQGSKFNSEGFVIDITNSDPIWYYNSYSNYCKAFSNVGSINSPETKDMSIYVMTAETLNAPRVDNPTVMTGGRKEEMEN
>Cd.00g032820.m01.polypeptide ID=Cd.00g032820.m01.polypeptide|Name=Cd.00g032820.m01.polypeptide|organism=Ceratocystis destructans|type=polypeptide|length=163|location=NODE_39_length_200498_cov_39.100156:93301..93792- | Apoplastic effector probability: 0.89
MRFAVAALFAATVIMAAPSSTSDDEEEYYQTRTVWIGGDNGVSPKELWADVGDRVEFHFLSGLHSVVEASYNNPCSHNGGFASGTFATSVNSHQNSEAFVITIENKDPIWYYDGAENNCLNGVVGVINPPENGRSIDVFKHMATRKSSVSNPFDSQGGSVVSY
>Cd.00g032850.m01.polypeptide ID=Cd.00g032850.m01.polypeptide|Name=Cd.00g032850.m01.polypeptide|organism=Ceratocystis destructans|type=polypeptide|length=169|location=NODE_39_length_200498_cov_39.100156:103283..103792- | Apoplastic effector probability: 0.661
MRLATALLAFAAGILATPSVTSGNEPSRVVAEAGAIHSIAVNNDGFFPPDLEAEVGDILEFHFEPGTHSVIQASFDSPCKLVDGGFASGIMVTPTNEEENKQVFRIAVSNDEPIWFYNGSLDRCHKYGHVGVANAPNDDQYYSGFRNGALGREYTENVALMSGGVLIES
>Cd.00g032890.m01.polypeptide ID=Cd.00g032890.m01.polypeptide|Name=Cd.00g032890.m01.polypeptide|organism=Ceratocystis destructans|type=polypeptide|length=176|location=NODE_39_length_200498_cov_39.100156:109678..110208- | Apoplastic effector probability: 0.562
MSFTLTSFLMLAVAATSVLASPPYESQEPLRIVVNLDAYGFHPPAIEAAVGDLIEFHFGEGSGSVVQSDFESPCKAMKPGFSSGTFNVETTRAGTNEDPHVFVVPVTSTEPIAFYNGIKSQCFGYGAVGVINGKEGTGQSYKELKIKAFKSHGLTDNPNLVQAGVIEANPKYNEIE
>Cd.00g034870.m01.polypeptide ID=Cd.00g034870.m01.polypeptide|Name=Cd.00g034870.m01.polypeptide|organism=Ceratocystis destructans|type=polypeptide|length=234|location=NODE_43_length_184771_cov_38.123136:45365..46132+ | Apoplastic effector probability: 0.568
MKSFIALFALSSLALAHFDLEHPDSVDTNDNALDQAPCGGATISFTDDADDVSDFFVGGDAIALTPTHPRQNWLFRATLDTTASGNWTQIYPIFEQSELGTICMPSVTVPDEWAGKQGVISVAASASDGLLFSCALVRFVSGSSTRTPEDCRNTTTSLSFSDDSTLSALVDNNASSSNSSSGASSTGGSSSSNTNSASTSTTSPSSDGVSLLGQSFGMMISASVGALLVAVTLV
>Cd.00g034900.m01.polypeptide ID=Cd.00g034900.m01.polypeptide|Name=Cd.00g034900.m01.polypeptide|organism=Ceratocystis destructans|type=polypeptide|length=205|location=NODE_43_length_184771_cov_38.123136:51229..52012- | Apoplastic effector probability: 0.715 | Cytoplasmic effector probability: 0.579
MKFLLFLTFFCTIVFSAIVPSPSDLMPSAAMADDPTGPPQLHKLLARDPSSAYNEAKRAAKDYNVKLTNGEYYYFMSCNTVRQGFTPSEPAVRYVMQKTGCTHVGLVVGKITKTRWSKKFEATYLNVSDSPSGRAWKQSVNDYSPRSNQKLVYGGVASSSPDISALTEAGDNWVAAANVGGPNGERQYDEDMNCLTYYYDLINMV
>Cd.00g037870.m01.polypeptide ID=Cd.00g037870.m01.polypeptide|Name=Cd.00g037870.m01.polypeptide|organism=Ceratocystis destructans|type=polypeptide|length=187|location=NODE_49_length_171810_cov_41.452168:61973..62694- | Apoplastic effector probability: 0.603
MSKAFSSSAPSLVQILAIFFFAFASNALCLSIPRPRPVDYQISGTQTVAHGSGMAFGDSCRNVKLNASFYGEPEEHYSHVNAKCQSDEGKYVPSSLNLNQYIGNFDGKLKWDVRGGFTESCFDCYLRRHSSWRQFTVLHCVCKRAGEKGPVWFPSKTEIDLDTSILNVAGELVAVGISEHTPVSSPV
>Cd.00g041210.m01.polypeptide ID=Cd.00g041210.m01.polypeptide|Name=Cd.00g041210.m01.polypeptide|organism=Ceratocystis destructans|type=polypeptide|length=292|location=NODE_58_length_137999_cov_40.461893:18472..19416- | Apoplastic effector probability: 0.607
MKASSLLAAIGAFVSTVNAASLTQVTNFGNNPTGAKMYTFQPDNLQKGAPVVLVLHYCGGTANAMYSNTGWATAASNYGFTVIYGETPNASGCWDVSSPATLSHDGNGDSTSIANMVRYAIQDPKIAADPKRIFVTGISSGAMMTNVLAATYPELFAAATSYAGVAAGCFYTGSVAGWNSTCSTGQSIRTPEQWANVAKAMDPGYNGPRPSMTLYHGTADDTINPQNLQEALKQWTGVFGYSMTGGQASQNQPISGWTTTVYGPKVRGVVAQGVTHSISMQVNNDLKLFGIA
>Cd.00g042810.m01.polypeptide ID=Cd.00g042810.m01.polypeptide|Name=Cd.00g042810.m01.polypeptide|organism=Ceratocystis destructans|type=polypeptide|length=219|location=NODE_62_length_132497_cov_35.965945:27433..28166+ | Cytoplasmic effector probability: 0.574
MVSTAGGFFIALIVLASAAAIGWVGYIQIRARKLGLPPPSLASYNPFQSSSLDPYATDSSGPGSWIKQRINAFRNRNKRSAAGAYEGARHDDEAWDAHADAYGYEAELDDSRFQQNTHYQVQSNAYNMNMASGATNGASVASLDPDADEPRGRSRSRGPSGEHSRANPFGDDAQPSNMSTHSLGPYGQASQGQHGTVQPTTSRPPNTSPERRSIFREEV
>Cd.00g044900.m01.polypeptide ID=Cd.00g044900.m01.polypeptide|Name=Cd.00g044900.m01.polypeptide|organism=Ceratocystis destructans|type=polypeptide|length=145|location=NODE_68_length_127468_cov_36.056688:26729..27166- | Apoplastic effector probability: 0.719
MHLSSIVFSIAALSGVAFAAPAPLSTQAASVPAWAFTNVKRTCSVDDTTCTYTFGINTSIDDPVACKYTVNAPSASKANVTDEHCGPFTINSSWNGQFGLESAFTIISVTNAKYIAWPSYTDKELANGNTVQPDRAYQVFTVTEI
>Cd.00g046070.m01.polypeptide ID=Cd.00g046070.m01.polypeptide|Name=Cd.00g046070.m01.polypeptide|organism=Ceratocystis destructans|type=polypeptide|length=445|location=NODE_71_length_126487_cov_37.594215:81412..82902+ | Apoplastic effector probability: 0.612
MVYITRVALLSAFAALTSAHTVILAAQGIEGSPASVGFKVEPSIARDCTGIKPCQQDATIIRDAEISANLVNECGRTQLAGNIDIGEATENAIAAKAVTQANPGDKITVTIHQVNSDGAGPYVCDMDMTSNTLGVSGQTPLVVENNVPGTNGFSQAKTQQFNITVTMPDNMDCTGASTGNICTVRCRNNALAGPFGGCFPVEQPGKTGTNSVKTISTASNLKTIEEQVLSSQKDLPAAIQANKDASSTGAVKDLAALNALLASFPTSSFPAQTLAPGGVADGTAAPTPTPSAGNGGNAGNGGNAGNGGNAGNGGNAGNGGNAGNGGNAGNGGNGGRGRNRGSGRGGAGGNAGAGAGGNAGAGAGGNAGAGAGGNAGAGAGGNAGAGAGGNAGAGAGGNG…
>Cd.00g046690.m01.polypeptide ID=Cd.00g046690.m01.polypeptide|Name=Cd.00g046690.m01.polypeptide|organism=Ceratocystis destructans|type=polypeptide|length=122|location=NODE_73_length_120663_cov_40.760395:57776..58144+ | Cytoplasmic effector probability: 0.697
MHPWIISALLTIASKAVVAVPSPMEHSTSDSYQNCHWVARVCWCANAYGYDVRVSDDHCFYIQDDDDWQNNYQQEEQSPEPSSSEEEEEEEEKEEQEENFSFWPQQDSEDEEEDFKFWPQSP
>Cd.00g047740.m01.polypeptide ID=Cd.00g047740.m01.polypeptide|Name=Cd.00g047740.m01.polypeptide|organism=Ceratocystis destructans|type=polypeptide|length=213|location=NODE_76_length_115161_cov_44.080529:106642..107283- | Cytoplasmic effector probability: 0.761
MHFLSTLALALSALGVQAGTVLQDHGYDFSRTRSGNYMIFSSRYDDMKTPVSTIAIDSTYKTAYISSLNNHLEAEDEDKMSLSAIFDALCDLEQTLPKWTNFVIFDNVDVDTAELANNYRSTHQLKALDSFEIDGSSKEWESFLKTPYYKSLQDLLPEKAADVKKIIVKSVQADGYWVNQPKIVTRIFFSFLAGSNPYDNPELALAEVNGWSK
>Cd.00g048890.m01.polypeptide ID=Cd.00g048890.m01.polypeptide|Name=Cd.00g048890.m01.polypeptide|organism=Ceratocystis destructans|type=polypeptide|length=156|location=NODE_80_length_106678_cov_38.760293:98855..99392- | Apoplastic effector probability: 0.677
MQLSYTISSFLALANIAVASSPTCLLLAVAKQPEPSNLDLVCTEYQNNMLGNITESCASEADAQDAYNAYVSDCKERNYTVASMSPFGSPTNTANPIATDSTASSTTALNAANASGSSTGSSATSSVSTAGVGGLVPSRGVIISALVGAGIAGFFL
>Cd.00g051230.m01.polypeptide ID=Cd.00g051230.m01.polypeptide|Name=Cd.00g051230.m01.polypeptide|organism=Ceratocystis destructans|type=polypeptide|length=158|location=NODE_89_length_101000_cov_39.405107:65953..66494+ | Apoplastic effector probability: 0.52
MVSFTTVLVAALAAFEGVAAGPIDYRQWPRFTVPQVHFEILSLRHSTSLNRKALVEATCIDRNTHIVFHDENAAEMSICDNFQSGDRCDGTIALTKGEKLSARFNVKAETPGATITISRLGWEQCVRAAREVCPTGSLTAICYGGASKGNISFRLDNN
>Cd.00g052460.m01.polypeptide ID=Cd.00g052460.m01.polypeptide|Name=Cd.00g052460.m01.polypeptide|organism=Ceratocystis destructans|type=polypeptide|length=182|location=NODE_94_length_95821_cov_37.298536:46898..47579- | Apoplastic effector probability: 0.7
MIAATTLVLALASSAFASPLVSRTENILPLEISNMQLSCVKDSPADALFACTLDYAFNDPNVETANPRVMPQTTCTHHWNWDGQTAEKGPKNTYTKSTLVCYTDGVARNVKSGLYHFASPEDIKLSLLSSYYKDAETKSFRNLFFQSVAVAPLQSVQNSEKVKTWSYVNVQKFENPQITSHN
>Cd.00g052800.m01.polypeptide ID=Cd.00g052800.m01.polypeptide|Name=Cd.00g052800.m01.polypeptide|organism=Ceratocystis destructans|type=polypeptide|length=455|location=NODE_95_length_95768_cov_38.871284:59478..61017+ | Apoplastic effector probability: 0.528
MYRSTLLGVAAALLWQSLPTSAADQAECSLENKCPESAPCCSQYGACGTGAYCLGGCDPRMSFSLDSCVPGPVCESKTYKWDDPDRLVSTSKYLGDSSKADWVYQGNPIEHNGNVLLTMPKNSVGTVMATSTYMWYGNVKAKFKTSRGAGVVTAFILTSDVKDEIDYEFIGVDLSTAQTNYYFQGIPDYNNGGNISDISNTFDEFHEYEIRWTPDQIDWLVDGRVGRSKKRADTWNATAQQWDFPQTPARVQLSLWPGGLATNGKGTIDWAGGEIDWDGEDIQKHGYYYATFSEVTVECYDAPTAPGSNKETSYYYSDISATNNTVVDSDKKTILSSFIATGTNMTAGAKQESDSDDESNDSKQVPGGSNVPVTVPGEDSSASGSGSSSGSSSGSSGSS…
>Cd.00g053230.m01.polypeptide ID=Cd.00g053230.m01.polypeptide|Name=Cd.00g053230.m01.polypeptide|organism=Ceratocystis destructans|type=polypeptide|length=175|location=NODE_97_length_92891_cov_41.089492:54811..55338- | Apoplastic effector probability: 0.72
MRLALLPLISAAAVLAAPSQSSPHDSSIEPRNGVTHIVKVFPQNIVPLETHANVGDNVLFKFGDGFNSVVQGDYDDPCHSDGSGFASGSFYNKDKGLYHPHAFVITVPDTQPMWYYNGDVDKCHKFGNVAVINPPEDGSQTITDYMSRASQAEHDDNYNMQRGFKVVLTADARED
>Cd.00g053710.m01.polypeptide ID=Cd.00g053710.m01.polypeptide|Name=Cd.00g053710.m01.polypeptide|organism=Ceratocystis destructans|type=polypeptide|length=222|location=NODE_99_length_91647_cov_39.475412:81377..82122- | Apoplastic effector probability: 0.723
MHSTHILSCIFALAISPTVLGAPSYQKAELEARDVSVELHNFDISLIASVDISLDLDVDVKKARRDTENSHPAIDRSVLTHKDKTRHVQQPELARRNTTAVPDNGIGYNWDCTTVRGPDPLDCPPAIGRWQNLTNTGEVGEVRVQGGRCVSINHKTCMAFACAPKGDVVISSVMVTSRLMNPVQIRCTIFGRGGVWENGAGNDTTLKVGLLVNPFQDLPEQR
>Cd.00g055660.m01.polypeptide ID=Cd.00g055660.m01.polypeptide|Name=Cd.00g055660.m01.polypeptide|organism=Ceratocystis destructans|type=polypeptide|length=111|location=NODE_110_length_76565_cov_46.268413:37238..37573- | Cytoplasmic effector probability: 0.588
MQFWIATILLGLTSKAVIAAPNPPPGFTRCYWDADVCWCVNEYEYTIRVSDDWCFFLQDEENWKANYVPEKEPTEYSYTESDEESEQYEEEETEEYTHNYDDDFAFWPQSP
>Cd.00g055680.m01.polypeptide ID=Cd.00g055680.m01.polypeptide|Name=Cd.00g055680.m01.polypeptide|organism=Ceratocystis destructans|type=polypeptide|length=111|location=NODE_110_length_76565_cov_46.268413:42859..43194+ | Cytoplasmic effector probability: 0.588
MQFWIATILLGLTSKAVIAAPNPPPGFTRCYWDADVCWCVNEYEYTIRVSDDWCFFLQDEENWKANYVPEKEPTEYSYTESDEESEQYEEEETEEYTHNYDDDFAFWPQSP
>Cd.00g056630.m01.polypeptide ID=Cd.00g056630.m01.polypeptide|Name=Cd.00g056630.m01.polypeptide|organism=Ceratocystis destructans|type=polypeptide|length=278|location=NODE_116_length_73231_cov_40.765566:4757..5593+ | Cytoplasmic effector probability: 0.636
MRLISASVPLVLSVLGLAQALSLKDHGYHVESAETIDAVISYDKDGEIQLIDVIGFHPESNLVTIFVAENDLEPTREDKLSLGQIYVSLAERRQQKPEDVNWVVTELGGEPDMQDLIDSIRKDRKLGPEDDVQIHADDKEWKTILDTKYYKNAAAINPKPVETVLIKTAQREIYEDGIEVDTFFFHFPTRVTQTPEGEVPALTGDDHKDGPTDWFEELSEELKKDLEGKLGGEEDEGAIMRELFAEQDEQQSASLETVFGKIGEMIPVSVESEEAPAS
>Cd.00g057940.m01.polypeptide ID=Cd.00g057940.m01.polypeptide|Name=Cd.00g057940.m01.polypeptide|organism=Ceratocystis destructans|type=polypeptide|length=189|location=NODE_122_length_67413_cov_39.506257:66552..67333+ | Cytoplasmic effector probability: 0.744
MFFSTVAKLLLAAAAFHTASAHNIALPAHDRECFHEELHKDDRMSVTFQVGDRQFGAAGNLDIDFWVTNPMGQYETYEKSVSNGDFSFDARFDGRYVYCFGNEHWGANSKEVSFNVHGIVYVSEADIEADPLETEVRHLYELLTQVKDEQSYIVVRERTHRNTAESTNARVKWWNLFVIIVVIGESLFQ
>Cd.00g058350.m01.polypeptide ID=Cd.00g058350.m01.polypeptide|Name=Cd.00g058350.m01.polypeptide|organism=Ceratocystis destructans|type=polypeptide|length=364|location=NODE_125_length_65013_cov_38.764309:61526..62620- | Apoplastic effector probability: 0.573
MSSSSRIVFSTATVASLASAIASYSAGTITYEMIKNYNNTNFFDEFEFFTEPDPTHGYVEYVGPEIAQKNGYAKYVDGYIYLGADHVAVNPKNGRRSTRLKSKQNFTRSLIIGDIAHMPSGPGIWPAFWSFGKEWPNSGEIDIIEGVNLDVTNHAALHTGPGCTIINTGSAKTTVLEHDDCHYREGKQGCGQFTQAPFGTAFNAISGGVYALDWTADYIAMYFFPRDSIPADISNETPNPSTWGAPMAKFNGGSGCDIGSHFNEHNLVFNTDFCGDWAGSVWKWDKKLTSMAKECVEFVGANPHLYSKAYWLISSVKVYEAINEETPKAYPSGGYFTGVSPPNKALAVYNNTAPGSQRAWMGVG
>Cd.00g058390.m01.polypeptide ID=Cd.00g058390.m01.polypeptide|Name=Cd.00g058390.m01.polypeptide|organism=Ceratocystis destructans|type=polypeptide|length=254|location=NODE_125_length_65013_cov_38.764309:8003..8908+ | Cytoplasmic effector probability: 0.822
MKLFLLVLYVALAVASPMLAALSKPASLSVSKSVAVSAAAPAPQDDSGSVDVTKSRPTVYLIRHGEKPKEGNGLSAKGVQRAECVKDLFGKNSNYNIGHIMAQKPKKSGKRKRPYDTVKPLADHLGIEVDTSCPRGNMECVKKAIKHYKGKGNILVCWEHKRLTKIVKALGLKHHAPHYPTNRFDVIWTDPPNYHKLGAITYESCPAIYNSDVDIAQIDDGNDDDGDDYNNDDGGDGDNEDAYDDDDGNGDGDD
>Cd.00g058830.m01.polypeptide ID=Cd.00g058830.m01.polypeptide|Name=Cd.00g058830.m01.polypeptide|organism=Ceratocystis destructans|type=polypeptide|length=67|location=NODE_128_length_61578_cov_40.233781:7016..7218- | Apoplastic effector probability: 0.64
MFSSVTFLVATLTAMLAFQAPALVAAQGNDKGFARSCLWQNVQIRNGDTIGTFCNNNNPYYYDYDYS
>Cd.00g060910.m01.polypeptide ID=Cd.00g060910.m01.polypeptide|Name=Cd.00g060910.m01.polypeptide|organism=Ceratocystis destructans|type=polypeptide|length=54|location=NODE_141_length_50630_cov_40.716059:34899..35063- | Apoplastic effector probability: 0.697
MGWHGGFGLLVIVVFAAGLAKQASYCRTTLTLYCGCTVPQRDKATWADSGQFEI
>Cd.00g061180.m01.polypeptide ID=Cd.00g061180.m01.polypeptide|Name=Cd.00g061180.m01.polypeptide|organism=Ceratocystis destructans|type=polypeptide|length=458|location=NODE_143_length_48088_cov_37.861399:35058..36500+ | Cytoplasmic effector probability: 0.561
MRFQISAALAAALLSAGFADAQFLLNEFSFGYSGRITVENGRIPNFNVGGQPNEPEILSNRIVLTPLDPGNEKGAIWSDHDLLHPTWVADVDFRANGPDRGGGNLNIWLVENGPDVIQAESVYSARNFKGLSLTLDTQGGVGMVRGFLNDGSKDYSLENNIEGLAFGHCRYSYRNLGRPSQIKLRQDAATFRVEVDGYVCFETDHVRIPVGYRLGVTATTPDVPDSFELFKVVVMSESVTPPAVDQQQQQQQQQQQQQQQQQQQQQQQQQQQQQQQQQQQQQQQQQQQFTSEDDNMDGTLPDTDASTIRDALLQFTDLHDRLQVLDHHISTIYHSVKLSKDTANQHNSNLMKVLESFRSDVRNDMSRFSALGELTAKVSSLEAELKRSHSEIQTSIRTL…
>Cd.00g063900.m01.polypeptide ID=Cd.00g063900.m01.polypeptide|Name=Cd.00g063900.m01.polypeptide|organism=Ceratocystis destructans|type=polypeptide|length=73|location=NODE_169_length_35865_cov_46.444659:13082..13303- | Cytoplasmic effector probability: 0.622
MQPWAVTLLLTFAAGVMAAPARDSGNIGHSGETFDADVSSGGLENTDCRIVRNICFCKVDNGAEMPFPMHFCE
>Cd.00g063920.m01.polypeptide ID=Cd.00g063920.m01.polypeptide|Name=Cd.00g063920.m01.polypeptide|organism=Ceratocystis destructans|type=polypeptide|length=67|location=NODE_169_length_35865_cov_46.444659:26993..27196+ | Cytoplasmic effector probability: 0.628
MQSWTITFLLALAGTAIAMPAADTVNTDGHIVARNLKNCRIWEGNCICDGPDGIPRFVDMSICTGDD
>Cd.00g063930.m01.polypeptide ID=Cd.00g063930.m01.polypeptide|Name=Cd.00g063930.m01.polypeptide|organism=Ceratocystis destructans|type=polypeptide|length=73|location=NODE_170_length_35572_cov_46.809162:30728..30949+ | Cytoplasmic effector probability: 0.683
MRPWVITLLLGFAASSIAVSVDNSEDSSGTDGNLGDGVEAVHDCDWSDEQCWCINSDTGEPVEMPPEYCTEDD
>Cd.00g066310.m01.polypeptide ID=Cd.00g066310.m01.polypeptide|Name=Cd.00g066310.m01.polypeptide|organism=Ceratocystis destructans|type=polypeptide|length=323|location=NODE_203_length_25371_cov_39.318877:9225..10196+ | Apoplastic effector probability: 0.673
MVSFHSLLPILAIAGSALAVSTPGDCTGICGNSHDPSIIIDSAGTYWRFSTGGKIAIHTAPSITGPWEYNGAAIPNGSIINLAGKDDLWAPEVIKVGDTYYMFYSVSSFGSQASAIGVATSKTLGTGSWNDLGSSGVSSKSGSSYNAIDASLTMIGSDYYMTFGSFWKDIYQVKMNNPPTKVASGQSSTQVVYNKDDTAIEGASLFKNGDFYYMFFSQGQCCGYDKNKPAAGKEYRIKVCRSETGTGNFVDEKNVKCTEGGGTLVLGTHDWVYGPGGQGVYNDPKYGPVLYYHYVDTRVGFADGDKKMGWNQLDFSSGWPVVK
KARE490 PUTATIVE EFFECTORS
>Cd.00g004490.m01.polypeptide ID=Cd.00g004490.m01.polypeptide|Name=Cd.00g004490.m01.polypeptide|organism=Ceratocystis destructans|type=polypeptide|length=145|location=NODE_4_length_496291_cov_89.001338:69901..70338- | Apoplastic effector probability: 0.719
MHLSSIVFSIAALSGVAFAAPAPLSTQAASVPAWAFTNVKRTCSVDDTTCTYTFGINTSIDDPVACKYTVNAPSASKANVTDEHCGPFTINSSWNGQFGLESAFTIISVTNAKYIAWPSYTDKELANGNTVQPDRAYQVFTVTEI
>Cd.00g004820.m01.polypeptide ID=Cd.00g004820.m01.polypeptide|Name=Cd.00g004820.m01.polypeptide|organism=Ceratocystis destructans|type=polypeptide|length=182|location=NODE_4_length_496291_cov_89.001338:222229..222995+ | Cytoplasmic effector probability: 0.615
MKFGLAYSLILAAVTTSVFGSPMTHGQAQKPSIIKVKLGKYGFEPRDVQAKVGDLVQFHFSASTGSVVQSDFENPCQPLDGGFVSGTFTVDPNNGNSESSHVFEVPITSTDPVAFYNGDKGKCYLFKHVGVINGAEETPQSYEALRDKTSASRGVSRDPGEARGERTGNDKLKWSAMLDTRR
>Cd.00g007970.m01.polypeptide ID=Cd.00g007970.m01.polypeptide|Name=Cd.00g007970.m01.polypeptide|organism=Ceratocystis destructans|type=polypeptide|length=233|location=NODE_7_length_423429_cov_92.300147:26957..27858+ | Apoplastic effector probability: 0.53
MLWFFVFTLAAASLSTAHIVLSYPGTRGNNLITNDSFPYGMQWMYPCGGLGTTTNRTYWPTTGGAVAFQPGWFQGHQLANIHINLGLGTDGPDAGPHNMSFNMVRDVQLIGPSNTPYPGTVCFPQVPMPVNITVKAGDKATIQVVEQAQHGAALYACVDIEFAEPGDSKIARVNESNCFNSTEFGFADVYTVTVSEAPSRSSSQGSGAQAVGAAVPRNLWLAMALGSLFALLV
>Cd.00g008810.m01.polypeptide ID=Cd.00g008810.m01.polypeptide|Name=Cd.00g008810.m01.polypeptide|organism=Ceratocystis destructans|type=polypeptide|length=136|location=NODE_8_length_394134_cov_88.964009:32417..32886+ | Apoplastic effector probability: 0.806
MKFSILPMISSAMAVSISYDNVYGNAGQSMNTVVCSNGDFGLAARYPTLGDLPAFPNVGGVPDIIDWNNDQACGTCWKVTVPNRNPIFILGVDSGKGDFNVSPQAFIELTGSTDAGRVHDIQYEKVTVDNCKMPVA
>Cd.00g011880.m01.polypeptide ID=Cd.00g011880.m01.polypeptide|Name=Cd.00g011880.m01.polypeptide|organism=Ceratocystis destructans|type=polypeptide|length=158|location=NODE_11_length_379246_cov_88.343208:64161..64764+ | Apoplastic effector probability: 0.571
MKLSIAALLTVAGLASAQFDGVPECGINCLQAAIQAIGCDVNNSTCSCQAENQSKLASDLGMVTCLTAACSSSQLADVISAGNKLCAKATASQTSSTGFGTASHSRLGFAAASGTASSTTAPVPSSTQHDSDISDANSLTLSSAIVAAAALIGAVQWV
>Cd.00g011940.m01.polypeptide ID=Cd.00g011940.m01.polypeptide|Name=Cd.00g011940.m01.polypeptide|organism=Ceratocystis destructans|type=polypeptide|length=176|location=NODE_11_length_379246_cov_88.343208:89486..90016- | Apoplastic effector probability: 0.933 | Cytoplasmic effector probability: 0.582
MQSAFLILLSAAAALASTCQSCNEDSKIEARAASTIIVNVLNTGISPNQVHAIVGDYIWFRFGDGLNSVIQGDYNSPCQSYGRGFSSGAIFYGNKERYYPEAYAIQVMDGEPMWYYNGEEDKCRVGGHVGVINPPASGMKNLYSYTQRALKPGSTDWHNRNGGFMVELSEEDCKRE
>Cd.00g012510.m01.polypeptide ID=Cd.00g012510.m01.polypeptide|Name=Cd.00g012510.m01.polypeptide|organism=Ceratocystis destructans|type=polypeptide|length=207|location=NODE_11_length_379246_cov_88.343208:318748..319371+ | Apoplastic effector probability: 0.527
MLFSAIFMSALAALPSALAIPAKSNDATWMAPREVGVEPRADAGSFFYPNISKVYDLTENGSKFKQFCSDAGSTFKNNVDQRSMLYRFDFDQNVQGKKCNLSFEATGITLYYESTFPITLQVFTTVEGTPLGCDENYLNNRRDKHIADITISSSSGDVQWTNYSDDYLLGSTDCPTSGSLGYEVAIAGESKYAAWTPPAMGLMIKLE
>Cd.00g013380.m01.polypeptide ID=Cd.00g013380.m01.polypeptide|Name=Cd.00g013380.m01.polypeptide|organism=Ceratocystis destructans|type=polypeptide|length=234|location=NODE_12_length_357567_cov_88.638990:218441..219208+ | Apoplastic effector probability: 0.568
MKSFIALFALSSLALAHFDLEHPDSVDTNDNALDQAPCGGATISFTDDADDVSDFFVGGDAIALTPTHPRQNWLFRATLDTTASGNWTQIYPIFEQSELGTICMPSVTVPDEWAGKQGVISVAASASDGLLFSCALVRFVSGSSTRTPEDCRNTTTSLSFSDDSTLSALVDNNASSSNSSSGASSTGGSSSSNTNSASTSTTSPSSDGVSLLGQSFGMMISASVGALLVAVTLV
>Cd.00g013410.m01.polypeptide ID=Cd.00g013410.m01.polypeptide|Name=Cd.00g013410.m01.polypeptide|organism=Ceratocystis destructans|type=polypeptide|length=205|location=NODE_12_length_357567_cov_88.638990:224305..225088- | Apoplastic effector probability: 0.715 | Cytoplasmic effector probability: 0.579
MKFLLFLTFFCTIVFSAIVPSPSDLMPSAAMADDPTGPPQLHKLLARDPSSAYNEAKRAAKDYNVKLTNGEYYYFMSCNTVRQGFTPSEPAVRYVMQKTGCTHVGLVVGKITKTRWSKKFEATYLNVSDSPSGRAWKQSVNDYSPRSNQKLVYGGVASSSPDISALTEAGDNWVAAANVGGPNGERQYDEDMNCLTYYYDLINMV
>Cd.00g020550.m01.polypeptide ID=Cd.00g020550.m01.polypeptide|Name=Cd.00g020550.m01.polypeptide|organism=Ceratocystis destructans|type=polypeptide|length=186|location=NODE_22_length_259924_cov_84.345742:233801..234361+ | Apoplastic effector probability: 0.687
MRFNFSVASLVTLACSALAAASPACKCLTKTDSTELVDAYARMIGAFNSEDAARYLTEDFHSYSQSINTFLNPVNPSDDYTFNRTSFEFAQTNQPGTPLEIVSTPVVDCTHVSFIWTSTFGMGRKARGITILSTVQVDGQWRINRFDVEFNSLNWAYNMGQYYCLFGAAVGNATVCGAPPAAGKLI
>Cd.00g024130.m01.polypeptide ID=Cd.00g024130.m01.polypeptide|Name=Cd.00g024130.m01.polypeptide|organism=Ceratocystis destructans|type=polypeptide|length=194|location=NODE_29_length_234630_cov_91.245814:10019..10603+ | Cytoplasmic effector probability: 0.857
MRSFALLASLLLPLLGVQAGKLEEHDYSVSYDKHDSCSSVNIMSPYYPEYTLDSISIDKSKSMAVIYVAENNQEPNRQGKLSLAEIFSEICSLRGTSPSSLSKIVFDDLDSNTQTMISSYRQRKKIGRNKDIKLTSGAADWSEFANLHYYSKATSMNPGKTINKIEVKVFKAEGMWDWADRNGPYDALYFTFSS
>Cd.00g024470.m01.polypeptide ID=Cd.00g024470.m01.polypeptide|Name=Cd.00g024470.m01.polypeptide|organism=Ceratocystis destructans|type=polypeptide|length=120|location=NODE_29_length_234630_cov_91.245814:121838..122265- | Cytoplasmic effector probability: 0.64
MRPFALLAAGIAIFQGASALNLEELVMVTYKENSPNVQALMKQAMDIVLEAGGQITHHSTLYSGFFAKTSREVAISIKRLGGSYVAVELDGKAVAYPEPEDSSHQANPANKFITDDLDTE
>Cd.00g024700.m01.polypeptide ID=Cd.00g024700.m01.polypeptide|Name=Cd.00g024700.m01.polypeptide|organism=Ceratocystis destructans|type=polypeptide|length=376|location=NODE_29_length_234630_cov_91.245814:208028..209158+ | Apoplastic effector probability: 0.548
MKFAFALVAIVKAVAAVSVTGTAEGFASDVTGGGYGKTVYPATNDELVQYLQSADALNIVLTKTFDFTDSEGTVTGDGCAPWGTGSACQVAINKNDWCVNYQPDAPKVSVTYKKAGQLGLTVGSNKSIIGKGTSGVIKGKGLRIVKQKNVIIQNIHITGLNPQYVWGGDAITLNGADLVWIDHVKTSLIGRQHIVLGSEASNRVTISNCEIDGQTSWSATCDGHHYWSMYFTGSSDLITLKNNYVHHTSGRAPKVAGNTLLHAVNNYWSDNTGRAFEADSGSNILIEGNVFENVKTIAEINSGKIFSSPDASSNKACSAALGRNCEVNSYTKSGSLTNKDTSFLSNFGGKKVASAAAVSTVSGVKSSAGFGKIYQA
>Cd.00g025230.m01.polypeptide ID=Cd.00g025230.m01.polypeptide|Name=Cd.00g025230.m01.polypeptide|organism=Ceratocystis destructans|type=polypeptide|length=236|location=NODE_30_length_233767_cov_90.628302:162829..163835+ | Apoplastic effector probability: 0.681
MRLYKLQTAALPLFAIAAEAAQNFTVAGGQIFTPGFVVVDAPQPETPMGGDVTANGRLPQPPYKTGRNLTITNTTEAPDGDILTQELGSTVKHVNWLWPDCLVGDGQLQGDTGDRGVYNISIHQRFRLNDEERYTVFDLPISVTNSISKSALRPLCDEITNALLPPSNVSGDAGLGVLFAPGDSTVVVTSNGNGGLGTPKTEATPGDGLGSGAPMVGLTVSAVMTSVLWAAVLAFL
>Cd.00g027750.m01.polypeptide ID=Cd.00g027750.m01.polypeptide|Name=Cd.00g027750.m01.polypeptide|organism=Ceratocystis destructans|type=polypeptide|length=88|location=NODE_35_length_227009_cov_84.672972:55952..56218+ | Apoplastic effector probability: 0.739 | Cytoplasmic effector probability: 0.565
MQFSSIFSLAILASGAAAAGVTACNGKAQGCIDQATTSVTSCQAGDWACGCKYIDKIQQAATDCVISACGDINSALGAAQEARAICGQ
>Cd.00g028910.m01.polypeptide ID=Cd.00g028910.m01.polypeptide|Name=Cd.00g028910.m01.polypeptide|organism=Ceratocystis destructans|type=polypeptide|length=91|location=NODE_37_length_212686_cov_91.939571:82536..82915+ | Cytoplasmic effector probability: 0.95 | Apoplastic effector probability: 0.514
MCARQLIPLAVFLSIVIGIGWVLYQAYLTSIGVRDAANERMNKKNIAFSKDGLKVGVKSLNTEKYVDGTQKWMVKAWNLSGNSVEDKKKRK
>Cd.00g031320.m01.polypeptide ID=Cd.00g031320.m01.polypeptide|Name=Cd.00g031320.m01.polypeptide|organism=Ceratocystis destructans|type=polypeptide|length=292|location=NODE_41_length_198284_cov_91.363277:178981..179925+ | Apoplastic effector probability: 0.607
MKASSLLAAIGAFVSTVNAASLTQVTNFGNNPTGAKMYTFQPDNLQKGAPVVLVLHYCGGTANAMYSNTGWATAASNYGFTVIYGETPNASGCWDVSSPATLSHDGNGDSTSIANMVRYAIQDPKIAADPKRIFVTGISSGAMMTNVLAATYPELFAAATSYAGVAAGCFYTGSVAGWNSTCSTGQSIRTPEQWANVAKAMDPGYNGPRPSMTLYHGTADDTINPQNLQEALKQWTGVFGYSMTGGQASQNQPISGWTTTVYGPKVRGVVAQGVTHSISMQVNNDLKLFGIA
>Cd.00g033180.m01.polypeptide ID=Cd.00g033180.m01.polypeptide|Name=Cd.00g033180.m01.polypeptide|organism=Ceratocystis destructans|type=polypeptide|length=151|location=NODE_45_length_191613_cov_88.055580:151213..151735- | Apoplastic effector probability: 0.891
MKFSLASTLLTVVAAVSAAPSKQLDDRSDPTQLSFRFHAAAAQYDLSFPADGEFHETGNTELNVNLIDTPNINALTQCEFKTNGQMALASTFDNDGNPQVAVGPPQPIIAVKCWGTCVPIYGDCFINGVSQGGCCSGYCAANKCRPFQVTY
>Cd.00g034320.m01.polypeptide ID=Cd.00g034320.m01.polypeptide|Name=Cd.00g034320.m01.polypeptide|organism=Ceratocystis destructans|type=polypeptide|length=364|location=NODE_48_length_187665_cov_88.579572:2229..3323+ | Apoplastic effector probability: 0.573
MSSSSRIVFSTATVASLASAIASYSAGTITYEMIKNYNNTNFFDEFEFFTEPDPTHGYVEYVGPEIAQKNGYAKYVDGYIYLGADHVAVNPKNGRRSTRLKSKQNFTRSLIIGDIAHMPSGPGIWPAFWSFGKEWPNSGEIDIIEGVNLDVTNHAALHTGPGCTIINTGSAKTTVLEHDDCHYREGKQGCGQFTQAPFGTAFNAISGGVYALDWTADYIAMYFFPRDSIPADISNETPNPSTWGAPMAKFNGGSGCDIGSHFNEHNLVFNTDFCGDWAGSVWKWDKKLTSMAKECVEFVGANPHLYSKAYWLISSVKVYEAINEETPKAYPSGGYFTGVSPPNKALAVYNNTAPGSQRAWMGVG
>Cd.00g034620.m01.polypeptide ID=Cd.00g034620.m01.polypeptide|Name=Cd.00g034620.m01.polypeptide|organism=Ceratocystis destructans|type=polypeptide|length=220|location=NODE_48_length_187665_cov_88.579572:167119..167842- | Apoplastic effector probability: 0.721
MHTPKLAAAAAVFASAVIAQPSENVFGLSPCGTRCYQQTAQLIGCSSDDFPCLCRVWDIDFRAQYTSCLIEGCIGSPSTITVDELKQRVCSEALVSNSTASWLPTGTTVPAGVAASTSGFVTDSPNTISSSLTSTTTTFAGTFLTEVNSTNHTTTTDEATASIGTMGTGTPSTDTVTSGVAQSSPNVSASVRLDMADIKVLTACLVGAAMAVRVFTNGVV
>Cd.00g035850.m01.polypeptide ID=Cd.00g035850.m01.polypeptide|Name=Cd.00g035850.m01.polypeptide|organism=Ceratocystis destructans|type=polypeptide|length=219|location=NODE_51_length_181644_cov_87.295536:88524..89257+ | Cytoplasmic effector probability: 0.574
MVSTAGGFFIALIVLASAAAIGWVGYIQIRARKLGLPPPSLASYNPFQSSSLDPYATDSSGPGSWIKQRINAFRNRNKRSAAGAYEGARHDDEAWDAHADAYGYEAELDDSRFQQNTHYQVQSNAYNMNMASGATNGASVASLDPDADEPRGRSRSRGPSGEHSRANPFGDDAQPSNMSTHSLGPYGQASQGQHGTVQPTTSRPPNTSPERRSIFREEV
>Cd.00g036970.m01.polypeptide ID=Cd.00g036970.m01.polypeptide|Name=Cd.00g036970.m01.polypeptide|organism=Ceratocystis destructans|type=polypeptide|length=158|location=NODE_53_length_174603_cov_88.476270:112333..112874- | Apoplastic effector probability: 0.52
MVSFTTVLVAALAAFEGVAAGPIDYRQWPRFTVPQVHFEILSLRHSTSLNRKALVEATCIDRNTHIVFHDENAAEMSICDNFQSGDRCDGTIALTKGEKLSARFNVKAETPGATITISRLGWEQCVRAAREVCPTGSLTAICYGGASKGNISFRLDNN
>Cd.00g037300.m01.polypeptide ID=Cd.00g037300.m01.polypeptide|Name=Cd.00g037300.m01.polypeptide|organism=Ceratocystis destructans|type=polypeptide|length=187|location=NODE_54_length_174506_cov_86.176784:101619..102254- | Cytoplasmic effector probability: 0.844
MYFSKLTILSTLFVSVLAAPTCDLGVSKRADVLTVKNYADFQVSSGVAGNALQEVDDEFNAAAFRANPADVSDNDIAIMKAARVTAENAETEAGGFNEAIKAAGKNTDAGKALSNGKTKNKVMKLELQVLLADIEIGKNGDPDGSVAAKREEELTKLNKNVALDEKNAGAPSTAVDFQGSSDPAASQ
>Cd.00g037450.m01.polypeptide ID=Cd.00g037450.m01.polypeptide|Name=Cd.00g037450.m01.polypeptide|organism=Ceratocystis destructans|type=polypeptide|length=217|location=NODE_54_length_174506_cov_86.176784:165366..166484- | Cytoplasmic effector probability: 0.89 | Apoplastic effector probability: 0.541
MKLFLLVLYVALAVASPMLAALSKPASLSVSKSVAVSAAAPEPQDDSGSVDVTKSRPTVYLIRHGEKPKEGNGLSAKGVQRAECVKDLFGKNSNYNIGHIMAQKPKKSGKRKRPYDTVKPLADHLGIEVDTSCPRGNMECVKKAIKHYKGKGNILVCWEHKRLTKIVKALGLKHHAPHYPTNRFDVIWTDPPNYHKLGAITYESCPAIYNSDTNARY
>Cd.00g037680.m01.polypeptide ID=Cd.00g037680.m01.polypeptide|Name=Cd.00g037680.m01.polypeptide|organism=Ceratocystis destructans|type=polypeptide|length=403|location=NODE_55_length_174276_cov_87.778453:75574..76785- | Apoplastic effector probability: 0.561
MTPVATLFAAILAVASTASAHMKITSPTPINAASMNNFPLAPDGSDFPCKFGSNGYEYSSESTENKYSVGSNDNHLAFMGSAVHAGGSCQVSLTYDRPPTKDSVWKVITSFEGGCPAKDQAGNFPIEDPNYIDPYTYNFTIPDGLEPGQYTLALTWFNKLGNREMYMNCALATLEGTGGDKSVYESLPNMVVANVGNGCSTPPATDLQYPDPGQNLQQFNGATEAWGNLVGTCTAFTGPAVSSLPAGTAPSYPTQVAQDSTAPSYGEPTNAPGGAYAPSGGSQAMPTKYRPSGGLFLATSDVKVTATPTMTYYSPTPTPTSDVVSDSVYEPGTSCDVSQEGVWNCIGENSFQRCASGEWSAVTQLASGIVCTPGKSMDFVYKASGSGVKRALRIGAKMV…
>Cd.00g038160.m01.polypeptide ID=Cd.00g038160.m01.polypeptide|Name=Cd.00g038160.m01.polypeptide|organism=Ceratocystis destructans|type=polypeptide|length=191|location=NODE_56_length_172983_cov_94.428520:87851..88669+ | Cytoplasmic effector probability: 0.888
MRFTSASLPLVLSIVSLAKAGIIEDHGYQVKSSGDIDSVLFQDGDGDYQLVDIIRFHPRMNMATIFIADNDLEPESEKKLSLSSIYNSLAEKRNRKPEDIDWIASEVDGDLETDTLISEIRQSRNVGPTEDITVHADDKEWKAILDTKSYKNAAAVNSKPAEAVVIRKVQREIFDDISAAAEDEQPPASRH
>Cd.00g039160.m01.polypeptide ID=Cd.00g039160.m01.polypeptide|Name=Cd.00g039160.m01.polypeptide|organism=Ceratocystis destructans|type=polypeptide|length=455|location=NODE_58_length_169421_cov_89.476379:132386..133925+ | Apoplastic effector probability: 0.526
MYRSTLLGVAAALLWQSLPTSAADQAECSLENKCPESAPCCSQYGACGTGAYCLGGCDPRMSFSLDSCVPGPVCESKTYKWDDPDRLVSTSKYLGDSSKADWVYQGNPIEHNGNVLLTMPKNSVGTVMATSTYMWYGNVKAKFKTSRGAGVVTAFILMSDVKDEIDYEFIGVDLSTAQTNYYFQGIPDYNNGGNISDISNTFDEFHEYEIRWTPDQIDWLVDGRVGRSKKRADTWNATAQQWDFPQTPARVQLSLWPGGLATNGKGTIDWAGGEIDWDGEDIQKHGYYYATFSEVTVECYDAPTAPGSNKETSYYYSDISATNNTVVDSDKKTILSSFIATGTNMTAGAKQESDSDDESNDSKQVPGGSNVPVTVPGEDSSASGSGSSSGSSSGSSGSS…
>Cd.00g042060.m01.polypeptide ID=Cd.00g042060.m01.polypeptide|Name=Cd.00g042060.m01.polypeptide|organism=Ceratocystis destructans|type=polypeptide|length=199|location=NODE_66_length_156700_cov_89.854557:66927..67679- | Apoplastic effector probability: 0.81
MVSFKSTVLSIALAFATSVAAQSYSIDPESVDINTRTRWCSDQIIQCPMVCKQTSGGTPEVNTCDPESLSYGCLCSNGVQPNITEYSLTLPYYICTEWGNQCVKDCGNHNNECASACREEHPCGALNPTRANATTTSADATATATSTSSSGPTLLSDSGSSSSSGGSSSAAASLRSVEVGRMYGLVTLMGGLLAGFAIL
>Cd.00g043790.m01.polypeptide ID=Cd.00g043790.m01.polypeptide|Name=Cd.00g043790.m01.polypeptide|organism=Ceratocystis destructans|type=polypeptide|length=239|location=NODE_70_length_147770_cov_93.774564:100316..101401- | Apoplastic effector probability: 0.867
MIFARVIRPVLALAVILPSVAAQGSQHESLAVRGLPAEWRASPGIGRYAGRDKTGSSKRDLPKIALGRLMGRHDSAGCSTGKYACYDDTGCCHEDEICCDDSEYCAPQGGECCNDGSGSCDTGYTCCENSCIPEGSSCCGMDTYCVAGNICVNPFEDNDMDFAFCCTDDTCLAVVGEDGITTTRSAVAEPTLDALSSLLDALATETLDGSNSSNAASIDMQKTGWMLAYSIATTLIFWM
>Cd.00g043810.m01.polypeptide ID=Cd.00g043810.m01.polypeptide|Name=Cd.00g043810.m01.polypeptide|organism=Ceratocystis destructans|type=polypeptide|length=111|location=NODE_70_length_147770_cov_93.774564:110173..110508- | Cytoplasmic effector probability: 0.588
MQFWIATILLGLTSKAVIAAPNPPPGFTRCYWDADVCWCVNEYEYTIRVSDDWCFFLQDEENWKANYVPEKEPTEYSYTESDEESEQYEEEETEEYTHNYDDDFAFWPQSP
>Cd.00g043820.m01.polypeptide ID=Cd.00g043820.m01.polypeptide|Name=Cd.00g043820.m01.polypeptide|organism=Ceratocystis destructans|type=polypeptide|length=111|location=NODE_70_length_147770_cov_93.774564:115794..116129+ | Cytoplasmic effector probability: 0.588
MQFWIATILLGLTSKAVIAAPNPPPGFTRCYWDADVCWCVNEYEYTIRVSDDWCFFLQDEENWKANYVPEKEPTEYSYTESDEESEQYEEEETEEYTHNYDDDFAFWPQSP
>Cd.00g043980.m01.polypeptide ID=Cd.00g043980.m01.polypeptide|Name=Cd.00g043980.m01.polypeptide|organism=Ceratocystis destructans|type=polypeptide|length=176|location=NODE_71_length_145278_cov_88.781394:34973..35503+ | Apoplastic effector probability: 0.562
MSFTLTSFLMLAVAATSVLASPPYESQEPLRIVVNLDAYGFHPPAIEAAVGDLIEFHFGEGSGSVVQSDFESPCKAMKPGFSSGTFNVETTRAGTNEDPHVFVVPVTSTEPIAFYNGIKSQCFGYGAVGVINGKEGTGQSYKELKIKAFKSHGLTDNPNLVQAGVIEANPKYNEIE
>Cd.00g044020.m01.polypeptide ID=Cd.00g044020.m01.polypeptide|Name=Cd.00g044020.m01.polypeptide|organism=Ceratocystis destructans|type=polypeptide|length=169|location=NODE_71_length_145278_cov_88.781394:41389..41898+ | Apoplastic effector probability: 0.661
MRLATALLAFAAGILATPSVTSGNEPSRVVAEAGAIHSIAVNNDGFFPPDLEAEVGDILEFHFEPGTHSVIQASFDSPCKLVDGGFASGIMVTPTNEEENKQVFRIAVSNDEPIWFYNGSLDRCHKYGHVGVANAPNDDQYYSGFRNGALGREYTENVALMSGGVLIES
>Cd.00g044050.m01.polypeptide ID=Cd.00g044050.m01.polypeptide|Name=Cd.00g044050.m01.polypeptide|organism=Ceratocystis destructans|type=polypeptide|length=163|location=NODE_71_length_145278_cov_88.781394:51536..52027+ | Apoplastic effector probability: 0.89
MRFAVAALFAATVIMAAPSSTSDDEEEYYQTRTVWIGGDNGVSPKELWADVGDRVEFHFLSGLHSVVEASYNNPCSHNGGFASGTFATSVNSHQNSEAFVITIENKDPIWYYDGAENNCLNGVVGVINPPENGRSIDVFKHMATRKSSVSNPFDSQGGSVVSY
>Cd.00g044090.m01.polypeptide ID=Cd.00g044090.m01.polypeptide|Name=Cd.00g044090.m01.polypeptide|organism=Ceratocystis destructans|type=polypeptide|length=165|location=NODE_71_length_145278_cov_88.781394:64542..65039+ | Apoplastic effector probability: 0.635 | Cytoplasmic effector probability: 0.587
MKLSLTVILAAATTVMAAPSVVSPRSGTTHIVSVQYDRILPQNVKAQEGDRVWFKFGRGLNSISEFEYGKPCLYKNGGISSGVFETPQGSKFNSEGFVIDITNSDPIWYYNSYSNYCKAFSNVGSINSPETKDMSIYVMTAETLNAPRVDNPTVMTGGRKEEMEN
>Cd.00g045240.m01.polypeptide ID=Cd.00g045240.m01.polypeptide|Name=Cd.00g045240.m01.polypeptide|organism=Ceratocystis destructans|type=polypeptide|length=187|location=NODE_74_length_140201_cov_95.048809:80976..81697- | Apoplastic effector probability: 0.603
MSKAFSSSAPSLVQILAIFFFAFASNALCLSIPRPRPVDYQISGTQTVAHGSGMAFGDSCRNVKLNASFYGEPEEHYSHVNAKCQSDEGKYVPSSLNLNQYIGNFDGKLKWDVRGGFTESCFDCYLRRHSSWRQFTVLHCVCKRAGEKGPVWFPSKTEIDLDTSILNVAGELVAVGISEHTPVSSPV
>Cd.00g047100.m01.polypeptide ID=Cd.00g047100.m01.polypeptide|Name=Cd.00g047100.m01.polypeptide|organism=Ceratocystis destructans|type=polypeptide|length=360|location=NODE_80_length_133392_cov_87.796586:127905..129260- | Apoplastic effector probability: 0.68
MVSPTLFVLAAAASIASATPVLVERAACTFTTAAAAISGASKCSTVTLNNIAVPAGTTLDLTKLAANTKVIFAGTTTFGYKEWEGPLISIAGTGIEVSSASGAKIDCQGQRWWDTKGSNGGKTKPKFFAAHKMINSKITGLKVINTPVQAFSINGAKNLGLYDINIDNSAGDSGGGHNTDAFDVGSSSGVYISGAYIRNQDDCLAVNSGTNITFTNGYCSGGHGLSIGSVGGRSNNVVSGVTITNSQIHDSDNGVRIKTVYGATGSVSGVTYSGITLSNIAKYGIVIEQDYQNGSPTGTPTAGVPITDVTIKNVKGTVASSGTDIYILCASCSKWTWSGVSVTGGKTSTKCKGIPTGASC
>Cd.00g050200.m01.polypeptide ID=Cd.00g050200.m01.polypeptide|Name=Cd.00g050200.m01.polypeptide|organism=Ceratocystis destructans|type=polypeptide|length=198|location=NODE_88_length_127542_cov_103.546669:70454..71050+ | Cytoplasmic effector probability: 0.575
MYALGFFQLVCTAAMFSTQVVAAGRKISSASNLGFIFSKSTDDWKQVKTNDGFFGEIHVSKSEKSIDISFMQDPTNAMDSYEAVLSMWENQSGLGARKLRHIKYDSVTSDSDITALDNAFREFGYNPSEDEQIPELSVSRGTSDYAQVWNSLRETSFGQDAVKICTEFQETSNLYIASFDFGRTGYDNRWIRVNLGRN
>Cd.00g050300.m01.polypeptide ID=Cd.00g050300.m01.polypeptide|Name=Cd.00g050300.m01.polypeptide|organism=Ceratocystis destructans|type=polypeptide|length=159|location=NODE_89_length_124295_cov_101.197874:16070..16887- | Apoplastic effector probability: 0.793
MRCPTTFSFFPLLLAASLLSFSSIATAIQLKDELNAGWTFGLMPRDTSSENLQIFTNALGGAEADPITKSSDSSRPYEVNGDTFPDFATAAGRSCDNQKNACANIANSGSGSFTVGDCDSQNNECKSAVSAAAVTTFSDGNGQLALVTSTPELDIFCEL
>Cd.00g050880.m01.polypeptide ID=Cd.00g050880.m01.polypeptide|Name=Cd.00g050880.m01.polypeptide|organism=Ceratocystis destructans|type=polypeptide|length=70|location=NODE_91_length_116273_cov_90.453371:9131..9343+ | Cytoplasmic effector probability: 0.829 | Apoplastic effector probability: 0.598
MQFWSVSVLLALAANAVMAAPPMMGMDDGMDMTEGQGYYNCHWVETVCCCYNAKGNREVVDKDFCSAMSS
>Cd.00g050920.m01.polypeptide ID=Cd.00g050920.m01.polypeptide|Name=Cd.00g050920.m01.polypeptide|organism=Ceratocystis destructans|type=polypeptide|length=431|location=NODE_91_length_116273_cov_90.453371:22535..24202+ | Apoplastic effector probability: 0.53
MHSRVFVSLLAGAAASMAANIPANNGAVAARQAADCPAPGSDEQQTTPAANPMGSFPTGGFPVGNYPTGSYPAGVFPNTMRTRTRTRNGGYGYGVESTPTPAPTSGGSVKVESTDEKESDEKESDEKETDEKETDEKESEDENPTTTSEPAYSAKSTSTKKPKTTKTKKLTSAAAAGGVIRISGSLKGCGIVKLASDTSVIGVGADSGCEGTGFVVKGVDNVIIQNLNLHNPPEGKDIIAVDKANQVWIDHIAFSSMGTDYGDKDLYDGLLDITHAADMVTVSYNSFKNHYKASLVGHSDSNAGEDTGFLHVTYHNNYWNNIGSRCPSIRFGTAHIFNNCYEDIVTSGVNARMGAQVLVEANEFINVEKAIMTNLDSSEPGFAIDKDNSFTNAPIDITQ…
>Cd.00g053100.m01.polypeptide ID=Cd.00g053100.m01.polypeptide|Name=Cd.00g053100.m01.polypeptide|organism=Ceratocystis destructans|type=polypeptide|length=294|location=NODE_99_length_106423_cov_88.222079:11821..13017+ | Cytoplasmic effector probability: 0.633
MPSVRKNHIKLFGSIFLTIFALWYLFSGNSNASNRPKPRVVKGEPPVVVVTAFDSIGHSQTYLKNIEENRLSYAKKNGYGTFFAKAGDYDLNGAPSSWTKVVAVRHAMAKYPEAKFFWYLDQNSMIMDPNIKPERDILTNEKLDKTIIRDHSIVPPDGIIKTFGHLRGEDIDLAITQDAKGVVATSFVIRNGEWAKFFLDTWFDPLYRSYNFQRADTHALEHIIQWHPTILSRLGLLPQRTINSYQHSITGAQYQEGDFILTLNDCTASGERSCNILATPYVKKWRQKFGIKEA
>Cd.00g053630.m01.polypeptide ID=Cd.00g053630.m01.polypeptide|Name=Cd.00g053630.m01.polypeptide|organism=Ceratocystis destructans|type=polypeptide|length=404|location=NODE_100_length_105608_cov_85.683398:60873..62195- | Cytoplasmic effector probability: 0.664
MVSLRTLVVTALVAVASAKSAVIDLVPSNFDDVVLKSGKPTLVKFFAPWCGHCKNLAPVYEELAAGYEHANDKVQIAKVDADAERSLGKRFGIQGFPTLKWFDGVSDTPHEYSGARSLDDLASFIEQKSTVKMRKKWTAPSAVQMLNDVSFVEQVGGEQGVLVAFTAPWCTHCKSLAPEWEKAADDYQHDKSVLIAKVDCEAPNSKALAKKQGINSYPTIKWFPAGSTVGEPFEGPRTEEGIIAFVNEKAGLHRTVGGGLDHFAGTLASLDSLIVKLTGGSTFSDVLTQAKAESSKFSADVQKKSAEYYVRVLSKLGENHEYAKKELARLQGMLAKGGLASEKRDELTVKANILKKFEEVKIAAGETVKNIIDKATEAKDATAEKAQAAKEAAEKKAAE…
>Cd.00g055080.m01.polypeptide ID=Cd.00g055080.m01.polypeptide|Name=Cd.00g055080.m01.polypeptide|organism=Ceratocystis destructans|type=polypeptide|length=182|location=NODE_106_length_95645_cov_85.432181:46732..47413- | Apoplastic effector probability: 0.7
MIAATTLVLALASSAFASPLVSRTENILPLEISNMQLSCVKDSPADALFACTLDYAFNDPNVETANPRVMPQTTCTHHWNWDGQTAEKGPKNTYTKSTLVCYTDGVARNVKSGLYHFASPEDIKLSLLSSYYKDAETKSFRNLFFQSVAVAPLQSVQNSEKVKTWSYVNVQKFENPQITSHN
>Cd.00g055890.m01.polypeptide ID=Cd.00g055890.m01.polypeptide|Name=Cd.00g055890.m01.polypeptide|organism=Ceratocystis destructans|type=polypeptide|length=278|location=NODE_110_length_87724_cov_96.585507:28117..28953+ | Cytoplasmic effector probability: 0.636
MRLISASVPLVLSVLGLAQALSLKDHGYHVESAETIDAVISYDKDGEIQLIDVIGFHPESNLVTIFVAENDLEPTREDKLSLGQIYVSLAERRQQKPEDVNWVVTELGGEPDMQDLIDSIRKDRKLGPEDDVQIHADDKEWKTILDTKYYKNAAAINPKPVETVLIKTAQREIYEDGIEVDTFFFHFPTRVTQTPEGEVPALTGDDHKDGPTDWFEELSEELKKDLEGKLGGEEDEGAIMRELFAEQDEQQSASLETVFGKIGEMIPVSVESEEAPAS
>Cd.00g058740.m01.polypeptide ID=Cd.00g058740.m01.polypeptide|Name=Cd.00g058740.m01.polypeptide|organism=Ceratocystis destructans|type=polypeptide|length=156|location=NODE_124_length_70171_cov_88.052550:62372..62909- | Apoplastic effector probability: 0.677
MQLSYTISSFLALANIAVASSPTCLLLAVAKQPEPSNLDLVCTEYQNNMLGNITESCASEADAQDAYNAYVSDCKERNYTVASMSPFGSPTNTANPIATDSTASSTTALNAANASGSSTGSSATSSVSTAGVGGLVPSRGVIISALVGAGIAGFFL
>Cd.00g059170.m01.polypeptide ID=Cd.00g059170.m01.polypeptide|Name=Cd.00g059170.m01.polypeptide|organism=Ceratocystis destructans|type=polypeptide|length=175|location=NODE_127_length_69229_cov_93.957833:8939..9466+ | Apoplastic effector probability: 0.72
MRLALLPLISAAAVLAAPSQSSPHDSSIEPRNGVTHIVKVFPQNIVPLETHANVGDNVLFKFGDGFNSVVQGDYDDPCHSDGSGFASGSFYNKDKGLYHPHAFVITVPDTQPMWYYNGDVDKCHKFGNVAVINPPEDGSQTITDYMSRASQAEHDDNYNMQRGFKVVLTADARED
>Cd.00g063980.m01.polypeptide ID=Cd.00g063980.m01.polypeptide|Name=Cd.00g063980.m01.polypeptide|organism=Ceratocystis destructans|type=polypeptide|length=73|location=NODE_171_length_36142_cov_110.304728:4917..5138- | Cytoplasmic effector probability: 0.683
MRPWVITLLLGFAASSIAVSVDNSEDSSGTDGNLGDGVEAVHDCDWSDEQCWCINSDTGEPVEMPPEYCTEDD
>Cd.00g063990.m01.polypeptide ID=Cd.00g063990.m01.polypeptide|Name=Cd.00g063990.m01.polypeptide|organism=Ceratocystis destructans|type=polypeptide|length=67|location=NODE_171_length_36142_cov_110.304728:8670..8873- | Cytoplasmic effector probability: 0.628
MQSWTITFLLALAGTAIAMPAADTVNTDGHIVARNLKNCRIWEGNCICDGPDGIPRFVDMSICTGDD
>Cd.00g064010.m01.polypeptide ID=Cd.00g064010.m01.polypeptide|Name=Cd.00g064010.m01.polypeptide|organism=Ceratocystis destructans|type=polypeptide|length=73|location=NODE_171_length_36142_cov_110.304728:22563..22784+ | Cytoplasmic effector probability: 0.622
MQPWAVTLLLTFAAGVMAAPARDSGNIGHSGETFDADVSSGGLENTDCRIVRNICFCKVDNGAEMPFPMHFCE
>Cd.00g064540.m01.polypeptide ID=Cd.00g064540.m01.polypeptide|Name=Cd.00g064540.m01.polypeptide|organism=Ceratocystis destructans|type=polypeptide|length=222|location=NODE_180_length_29225_cov_94.947804:20588..21333- | Apoplastic effector probability: 0.723
MHSTHILSCIFALAISPTVLGAPSYQKAELEARDVSVELHNFDISLIASVDISLDLDVDVKKARRDTENSHPAIDRSVLTHKDKTRHVQQPELARRNTTAVPDNGIGYNWDCTTVRGPDPLDCPPAIGRWQNLTNTGEVGEVRVQGGRCVSINHKTCMAFACAPKGDVVISSVMVTSRLMNPVQIRCTIFGRGGVWENGAGNDTTLKVGLLVNPFQDLPEQR
>Cd.00g066120.m01.polypeptide ID=Cd.00g066120.m01.polypeptide|Name=Cd.00g066120.m01.polypeptide|organism=Ceratocystis destructans|type=polypeptide|length=170|location=NODE_209_length_19123_cov_122.995684:6459..7100- | Cytoplasmic effector probability: 0.728
MHFLSTLALALSALGVQAGTVLQDHGYDFSRTRSGNYMIFSSRYDDMKTPQTLPKWTNFVIFDNVDVDTAELANNYRSTHQLKALDSFEIDGSSKEWESFLKTPYYKSLQDLLPEKAADVKKIIVKSVQADGYWVNQPKIVTRIFFSFLAGSNPYDNPELALAEVNGWSK
>Cd.00g066170.m01.polypeptide ID=Cd.00g066170.m01.polypeptide|Name=Cd.00g066170.m01.polypeptide|organism=Ceratocystis destructans|type=polypeptide|length=323|location=NODE_211_length_18722_cov_93.691596:2574..3545+ | Apoplastic effector probability: 0.673
MVSFHSLLPILAIAGSALAVSTPGDCTGICGNSHDPSIIIDSAGTYWRFSTGGKIAIHTAPSITGPWEYNGAAIPNGSIINLAGKDDLWAPEVIKVGDTYYMFYSVSSFGSQASAIGVATSKTLGTGSWNDLGSSGVSSKSGSSYNAIDASLTMIGSDYYMTFGSFWKDIYQVKMNNPPTKVASGQSSTQVVYNKDDTAIEGASLFKNGDFYYMFFSQGQCCGYDKNKPAAGKEYRIKVCRSETGTGNFVDEKNVKCTEGGGTLVLGTHDWVYGPGGQGVYNDPKYGPVLYYHYVDTRVGFADGDKKMGWNQLDFSSGWPVVK
>Cd.00g066570.m01.polypeptide ID=Cd.00g066570.m01.polypeptide|Name=Cd.00g066570.m01.polypeptide|organism=Ceratocystis destructans|type=polypeptide|length=229|location=NODE_224_length_12108_cov_84.087943:371..1060+ | Apoplastic effector probability: 0.853
MVSFTALVAAVAGFASVAAASPVAIPDPAVNVTETELMKRSGTPNSSGMDNGYFYSWWSDGGADATYTNGDNGAYSIKWSTGGNLVGGKGWKPGSARTINYSGTYAPNGNSYLAIYGWTTSPLVEYYIVENFGTYNPSSGATKVGSITAEGSVYDLYTSTRTNAPSIIGTATFQQYWAVRQAKRSSGKVDTSTFFNAWSNAGLTLGAHDYQIVATEGYFSSGSSSITVW
C. fimbriata PUTATIVE EFFECTORS
>Cd.00g003250.m01.polypeptide ID=Cd.00g003250.m01.polypeptide|Name=Cd.00g003250.m01.polypeptide|organism=Ceratocystis destructans|type=polypeptide|length=151|location=VNIJ01000100.1:48167..48694- | Apoplastic effector probability: 0.861
MKFSLASTLLAAVAAVSAAPSKQLDDRSTPAELTFRFHAAAAQYDLSFPADGQFHETGNTELNVNLIDTPGINAMSQCEFKTNGAMALAPTLDTNGNPQVAVGPPQPIIAVKCWGSCVPIYGDCFINGVPQGACCSGYCAANKCRPFQVTY
>Cd.00g003590.m01.polypeptide ID=Cd.00g003590.m01.polypeptide|Name=Cd.00g003590.m01.polypeptide|organism=Ceratocystis destructans|type=polypeptide|length=184|location=VNIJ01000101.1:86358..86912- | Apoplastic effector probability: 0.858 | Cytoplasmic effector probability: 0.818
MRIAFLALISAAAVLAAPWQSPPHDNSIEARNGVTRIVKVFPQNIAPVEFYANIGDNVMFKFGDGFNSVVQGEYETPCYSTGKGFASGSIYNNEKGLYHANAFVIQIKDTEPIWYYNGEVDKCHIFDNVAVINPPKDGSKTINDYMKRASLANGYDNFKMKGGVIVELSSEAREKVQAWERIGG
>Cd.00g005140.m01.polypeptide ID=Cd.00g005140.m01.polypeptide|Name=Cd.00g005140.m01.polypeptide|organism=Ceratocystis destructans|type=polypeptide|length=71|location=VNIJ01000108.1:16423..16638+ | Apoplastic effector probability: 0.697
MQSWTITFLLALAGTAIALPASGVANTEGSIVARELTNCCRAFGGCYCTQTDDNTEVFADMALCASASDCV
>Cd.00g005170.m01.polypeptide ID=Cd.00g005170.m01.polypeptide|Name=Cd.00g005170.m01.polypeptide|organism=Ceratocystis destructans|type=polypeptide|length=77|location=VNIJ01000108.1:31896..32129+ | Apoplastic effector probability: 0.904 | Cytoplasmic effector probability: 0.506
MQRWTVTLLLAFAASVLAAPSGNVQNDGENKNLDGDAGVSKRVIVGCGPVKLPDVGMVCICVDDKKGPFPADPEFCA
>Cd.00g005180.m01.polypeptide ID=Cd.00g005180.m01.polypeptide|Name=Cd.00g005180.m01.polypeptide|organism=Ceratocystis destructans|type=polypeptide|length=72|location=VNIJ01000108.1:41343..41561+ | Apoplastic effector probability: 0.897
MQRWTVTLLLAFAASVLAAPSGNAQNVGENKNNDGDVGVARRNIGCSFAGSVCICTGDDGVSFTAPAGWCMQ
>Cd.00g005190.m01.polypeptide ID=Cd.00g005190.m01.polypeptide|Name=Cd.00g005190.m01.polypeptide|organism=Ceratocystis destructans|type=polypeptide|length=77|location=VNIJ01000108.1:50445..50678- | Cytoplasmic effector probability: 0.729 | Apoplastic effector probability: 0.644
MQRWAVTLLLAFAASALAAPGNLQNVGENKNVDGDASVSKREIVDCGFVKFDDVGWVCICVDDEDGPFPADDEYCAE
>Cd.00g005200.m01.polypeptide ID=Cd.00g005200.m01.polypeptide|Name=Cd.00g005200.m01.polypeptide|organism=Ceratocystis destructans|type=polypeptide|length=71|location=VNIJ01000108.1:65475..65690+ | Apoplastic effector probability: 0.836
MQRWTVTLLLAFAASVLAAPSGNVQNVGENKNLDGHVGVAKRGISCAFAGSVCICTGDDGISFEAPDAVCM
>Cd.00g006700.m01.polypeptide ID=Cd.00g006700.m01.polypeptide|Name=Cd.00g006700.m01.polypeptide|organism=Ceratocystis destructans|type=polypeptide|length=170|location=VNIJ01000110.1:76385..76897+ | Cytoplasmic effector probability: 0.587
MRFIITALLAAAVVMATPTKTPEDSPSQIGKRTIHTVWVGKSFSPDQIQANIGDEVEFHFLPGVFSVVESSYTHPCHWNGGFVSTNVVTHTDKRENSFAFVVTIEDDEPLWFYNGASDYCMKGAVGAINSPEDRDKSVFGFYRGAKAEEYSDNPSEPKGGRWILTEELTH
>Cd.00g007090.m01.polypeptide ID=Cd.00g007090.m01.polypeptide|Name=Cd.00g007090.m01.polypeptide|organism=Ceratocystis destructans|type=polypeptide|length=229|location=VNIJ01000112.1:11327..12016- | Apoplastic effector probability: 0.889
MVSFTALVAAVVGFTSVAVASPVTIPDPAVNVTETELMKRAGTPNSSGMHDGYFYSWWSDGGADATYTNGKNGAYSIKWSTGGNLVGGKGWKPGSARTINYSGTYAPNGNSYLAIYGWTTSPLIEYYIVENFGTYNPSSGATKVGSINAEGSVYDLYTSTRTNAPSIIGTATFQQYWAVRQSKRSSGKVNTSTFFNAWSNAGLKLGAHDYQIVATEGYFSSGSSSMTVW
>Cd.00g008060.m01.polypeptide ID=Cd.00g008060.m01.polypeptide|Name=Cd.00g008060.m01.polypeptide|organism=Ceratocystis destructans|type=polypeptide|length=207|location=VNIJ01000117.1:19804..20427- | Apoplastic effector probability: 0.542
MLFSTIFMSALAALPTAFAIPAKSNDAAWMAPREVSVEPRADAGSVFYPNISKVYDLTNNGNSFTQFCSAAASTFKNNVDQRSMLYRFDLDQNVQGKKCSLTFEATGITLYYDSTFPITLQLFTTIQGTPLGCDDNHLNNRRDKHIADITISSSSGDVQWAYYSNDYLLKSVDCPTSGSFGYEVAIAGESKYAAWTPPAMGLMIKLE
>Cd.00g010350.m01.polypeptide ID=Cd.00g010350.m01.polypeptide|Name=Cd.00g010350.m01.polypeptide|organism=Ceratocystis destructans|type=polypeptide|length=430|location=VNIJ01000125.1:5013..6375- | Apoplastic effector probability: 0.543
MKYNTIAAFAAFGAPSLVYAASGTINVLTMNVGGQEVSGDKVENAKTIGSHLAQTNYDVVNIQSDFDNHDAIYETDKHSHRTSTLGGPGQGDGLNTLSNLPYTNFRRIKWNKCSNAEGGDCDSPKGFTFMRVRVSEGVYIDMYNLQTDAGMKGDDVSARSSNLGQVSDYIKTWSEGNAVMVFGDTNSIFSRTADNINIFNEQNGMTDAWYTLVRKGDASADITCYNPSDTLMCELGDKVISRGSPLLKLDATAFEYVGNSFLQDDGQVLSNRDPVKVSLTWTQGETLHQSDFVGEADGDAWFNDATALSAKSNRPKTATIAFSGGDVVTQVSLTLNDNTKFEHGVVGSQSKELNLEVDEFWTTVDLCQGTESGSGIVYIKATTTKQGLLEVGKATNNCQ…
>Cd.00g010460.m01.polypeptide ID=Cd.00g010460.m01.polypeptide|Name=Cd.00g010460.m01.polypeptide|organism=Ceratocystis destructans|type=polypeptide|length=430|location=VNIJ01000125.1:72283..73661- | Apoplastic effector probability: 0.532
MKYNTIATIAALSAPSLVQAASGTLNVLTMNVGGNVSGDKVTNAKTIGTYFSELNYDVINIQSDFDNNDSIYETDNHGYRTTTSGGVGKGDGLNTLSNLSFIDFRRIKWNKCSNAEGGDCDTPKGFTFMRTRVAEGVYIDMYNLQTDAGMKGDDVAARSANLAQVSDYIKTWSEGNAVMIFGDTNSIFSRTADNINVFGDQNGMTDAWYTIVRKGDASADITCTNPADTLMCELGDKVISRSSKLLTLDATTVEYVGKKFLQSNGSVLSDRDPVHVTMTWTQSETLRQSDFYGAPHGDVWFNDAPAVAAKANRPKVATLGFAGGNRVDRVSVTLNDNTPLTHGGKGGDWKDMNLEVDEFWVTAQVCQGVYDGNTRIFYLKATTSSNRSLEVGKSTDTCV…
>Cd.00g010710.m01.polypeptide ID=Cd.00g010710.m01.polypeptide|Name=Cd.00g010710.m01.polypeptide|organism=Ceratocystis destructans|type=polypeptide|length=72|location=VNIJ01000127.1:30226..30444- | Apoplastic effector probability: 0.623
MQPWIATLLLTFTGSAFAASVGSMAGSNVKLAARDPTYTDCGWNIDYDCWCTAENGVRVPVDDYYCTTALGN
>Cd.00g012390.m01.polypeptide ID=Cd.00g012390.m01.polypeptide|Name=Cd.00g012390.m01.polypeptide|organism=Ceratocystis destructans|type=polypeptide|length=97|location=VNIJ01000132.1:3779..4072+ | Cytoplasmic effector probability: 0.542
MQPWIATVFLALASKAVMAVPSPEYTPEPAPVYVDCEWVARVCWCTNINGYSERVSNDWCYNIQDDEDWEDNYGKKEDPIQYSDDEWDEESEEEEEE
>Cd.00g012700.m01.polypeptide ID=Cd.00g012700.m01.polypeptide|Name=Cd.00g012700.m01.polypeptide|organism=Ceratocystis destructans|type=polypeptide|length=66|location=VNIJ01000133.1:42097..42297+ | Cytoplasmic effector probability: 0.601
MQSWTAIFLLALAGTAIALPTVDTANTNGNLAARQFENCRIFREDCICDSPSGMMRSADMSFCTFN
>Cd.00g012750.m01.polypeptide ID=Cd.00g012750.m01.polypeptide|Name=Cd.00g012750.m01.polypeptide|organism=Ceratocystis destructans|type=polypeptide|length=129|location=VNIJ01000134.1:64870..65259- | Cytoplasmic effector probability: 0.555
MKSWIATALLALASKVVIAAPPSPGYIPEPRPVYVDCEWIARVCWCVNIHGYRNRVSDEWCFFEQDDEDWDANYVPKEEVHYSDSEGEYTDSEGEYSETAESYTELERVYSEEEEEEEEEEEEEQQDQD
>Cd.00g013580.m01.polypeptide ID=Cd.00g013580.m01.polypeptide|Name=Cd.00g013580.m01.polypeptide|organism=Ceratocystis destructans|type=polypeptide|length=68|location=VNIJ01000138.1:41476..41682- | Cytoplasmic effector probability: 0.687 | Apoplastic effector probability: 0.536
MQSWTVTFLLALAGTAIALPAVDVANTNGNIAARQLKDCAIIEGNCICMGSDGIPRAVDMSICTGDDD
>Cd.00g014310.m01.polypeptide ID=Cd.00g014310.m01.polypeptide|Name=Cd.00g014310.m01.polypeptide|organism=Ceratocystis destructans|type=polypeptide|length=264|location=VNIJ01000014.1:285761..286696+ | Cytoplasmic effector probability: 0.868
MKALLLVLCVALAVASPMFAALPRPGSFSASKLVVSAAAPAPQHDTGFVEATKSKPTVYLIRHGEKPKEGNGLSAKGIQRAECLKSLFGKDSKYNIGHIMAQKPKKNGRRKRPYDTVKPLADHLDIEVDTSCPRDDMKCVKKAIKHYKGEGNILVCWEHKRLTKIVQTLGLKHHDAPHYPSKHFDMIWTDPPKYHKLGPITYESCPAIYDSEDDVAPVDDGKDDDDDDDDDVEDDVDDDVDDDVDDDVDDDDDNDGEVWIETVD
>Cd.00g014700.m01.polypeptide ID=Cd.00g014700.m01.polypeptide|Name=Cd.00g014700.m01.polypeptide|organism=Ceratocystis destructans|type=polypeptide|length=379|location=VNIJ01000140.1:8010..9203- | Cytoplasmic effector probability: 0.611
MRFSLFATLGCLAFSHAGFYNGISEIWSFDLGFFQNTDWMSILDDDVRLSSLAIPGTHNSMTDKIENSMVQTQNHPLERQLYGGIRYIDISCRLEDVLTTLFDFLDNHPREAIILRIQKGGVLDNHASFLNSIERHFAPGSELGDRAVQHIYSTNIGHNYIPTLGEVRGKVLILQDFKTTPASRYGIRWDSRSISYYSHKLSINKHFRYLKWAGIKSHLSRSRSEDNDKLRITYTTAGAGLKPIDIAAKNGITDAINRLLGHYLIFKKGSCFGVVVMDFPGYEVVELIVQLNDQYRAFGRSDFPSGHNSIDMANDFDHDEAEPIDDMGLPFEASDDEAEIIDDMGPPYESDDEIDIIDDMGPPEAGDDEASGNEDGLAR
>Cd.00g014860.m01.polypeptide ID=Cd.00g014860.m01.polypeptide|Name=Cd.00g014860.m01.polypeptide|organism=Ceratocystis destructans|type=polypeptide|length=149|location=VNIJ01000141.1:11287..11736- | Cytoplasmic effector probability: 0.639
MYFFRFLPLSFLLIGVNADVLEDGGYRFEPLDNDGLCTVTSDFYSRGTQPLNKFKINNTDKTVTIHTMLNTLEEEHHGQLADSAIMAAVCRKYNLEPDNVSSVVFNTPKDSCLHLALNSYRWDHRNQIGEDGLIDAVITPISNDWDLFS
>Cd.00g015010.m01.polypeptide ID=Cd.00g015010.m01.polypeptide|Name=Cd.00g015010.m01.polypeptide|organism=Ceratocystis destructans|type=polypeptide|length=86|location=VNIJ01000142.1:15621..15881+ | Apoplastic effector probability: 0.585
MQSWTITFLLALAGTAIAMPAAEPGVDVANTHGSIAAREYQGCCTFRGACICYDTESYGQRGVSMDHCNGASACDPASLPPAFRGN
>Cd.00g015040.m01.polypeptide ID=Cd.00g015040.m01.polypeptide|Name=Cd.00g015040.m01.polypeptide|organism=Ceratocystis destructans|type=polypeptide|length=78|location=VNIJ01000142.1:30139..30375- | Apoplastic effector probability: 0.744
MQRWTVTLLLAFAASALAAPGNVQNVGENKNLDGDAGVSKRVVVGCGWVRFDDVGWVCICVDDERGPFPADADNCPSE
>Cd.00g015050.m01.polypeptide ID=Cd.00g015050.m01.polypeptide|Name=Cd.00g015050.m01.polypeptide|organism=Ceratocystis destructans|type=polypeptide|length=79|location=VNIJ01000142.1:38236..38475+ | Apoplastic effector probability: 0.814
MQSWTVTLLLALAGTAIALPAVEPAVDVADTHGSIVARDYSNCCRLSAKACVCTLDHDGSEVYAAMSFCNGAPDCPKNY
>Cd.00g015500.m01.polypeptide ID=Cd.00g015500.m01.polypeptide|Name=Cd.00g015500.m01.polypeptide|organism=Ceratocystis destructans|type=polypeptide|length=177|location=VNIJ01000145.1:28999..29532+ | Apoplastic effector probability: 0.727 | Cytoplasmic effector probability: 0.552
MQFKLASSSLILAVATTSVFAAPFTGSPSTGSQEPARIVVNLNDYGFHPSDIKAKVGDLIEFHFGEGDSSVVQSDFETPCKAMKNGFSSGTFIVEYTKTRTNEDPHIFVVPVTSTDPIAFYNGKRSSRYGFIGVINGDERAQKSYETLKAKTLASSGDSDNPNVVQGGVIEANPKYD
>Cd.00g016060.m01.polypeptide ID=Cd.00g016060.m01.polypeptide|Name=Cd.00g016060.m01.polypeptide|organism=Ceratocystis destructans|type=polypeptide|length=360|location=VNIJ01000015.1:4305..5657+ | Apoplastic effector probability: 0.684
MVSPTLFVLAAAASIASATPILVERDGCTFTTAAAAISGASKCSTVTLNNIAVPAGTTLDLTKLAANTKVIFAGTTTFGYKEWEGPLISVAGTGIEVSSAAGAKIDCQGQRWWDTKGSNGGKTKPKFFAAHKMINSKITGLKVINTPVQAFSINGAKNLGVYDVNIDNSAGDAGGGHNTDAFDVGSSSGVYISGAYIRNQDDCLAINSGTNITFTNGYCSGGHGLSIGSVGGRSDNVVSGVTITNSQICDSDNGVRIKTVYGATGSVSGVTYSGITLSNIAKYGIVIEQDYQNGSPTGTPTAGVPITDVTIKNVKGTVASSGTDVYILCASCSKWTWSGVSVTGGKTSTKCKGIPTGASC
>Cd.00g017310.m01.polypeptide ID=Cd.00g017310.m01.polypeptide|Name=Cd.00g017310.m01.polypeptide|organism=Ceratocystis destructans|type=polypeptide|length=71|location=VNIJ01000152.1:32224..32439+ | Apoplastic effector probability: 0.745
MQRLTVTLLLAFAASALAAPPGNVQNVGDTERLDVDDSSAVPEDIICWPLGGVCICIGDDGVQFRAPAGWC
>Cd.00g017390.m01.polypeptide ID=Cd.00g017390.m01.polypeptide|Name=Cd.00g017390.m01.polypeptide|organism=Ceratocystis destructans|type=polypeptide|length=292|location=VNIJ01000153.1:8680..9623- | Apoplastic effector probability: 0.589
MQLLYPIILALVALFEAALAQSQYAMSGFKYDGCVEVDPNRFDVMYAHPAGGRTPEDCQYVCRGYTYVGVFNDACRCGNDAGELNRQDEDVCNNPCKGDSSLGWCGSSSPTCGKYANLYCATSKQPVPDSPTYEPDDDCDASTSTEWTSLDSYTYGSSPTDKSACTPTLPLTYSYWDSDASGSYTLTTVTSTLGTYTHTAHTTTETKEWTTTLSGATAAYTTVTFTSAQTSVITGDYTSTAVTTYVTTTAASSSSETQTQTQTESLANGGPNKYLKASLMAAVVAIMGAALV
>Cd.00g019110.m01.polypeptide ID=Cd.00g019110.m01.polypeptide|Name=Cd.00g019110.m01.polypeptide|organism=Ceratocystis destructans|type=polypeptide|length=302|location=VNIJ01000016.1:323898..324806+ | Apoplastic effector probability: 0.551
MTASVSGLSLCTSTTLLLVLLSFAICATAQTNGTLETYTLYGCDSSSLGFTHSYSQAADNTCLGTAALSFKVVEPATCANGTRAKLARFEGSRCNNGQVTVAGGLVDIADSDIGQCLTTNIANYSSDAEHESIKSISFFCDGPEAKDTDGDGDIDSDDLPKGPKAGSVSDSACPRVGASDTAITAPFFDHPYPDQCSYIMADRKLRVYSSATCVNGTAAKLAVWSGVRQCQGEPSILTNVTDELMGQCLVFNTTRASSYSFFCNGMDAKGKAKSAAAIMKQQTKSIAVVLSLLLTAAVFSSL
>Cd.00g019160.m01.polypeptide ID=Cd.00g019160.m01.polypeptide|Name=Cd.00g019160.m01.polypeptide|organism=Ceratocystis destructans|type=polypeptide|length=157|location=VNIJ01000159.1:344272..344742+ | Apoplastic effector probability: 0.526 | Cytoplasmic effector probability: 0.501
MSSLSKIAFSAVAAASLASAALTPSAPYTITTYKMIANFNETNFFEEFEFFNEDDPTHGYVEYVNYQTALKGGYAKLEDGSVYLGADHVAVNPPNGRMSTRLTSKKAFKQALIIGDIAHMPEGPGIWPAFWSFGGEWPTSGEIDIIEGVNLDETNHV
>Cd.00g019860.m01.polypeptide ID=Cd.00g019860.m01.polypeptide|Name=Cd.00g019860.m01.polypeptide|organism=Ceratocystis destructans|type=polypeptide|length=116|location=VNIJ01000167.1:40874..41224+ | Cytoplasmic effector probability: 0.634
MRPWTVTLLLALASTVSALPSFDVPKADGSRSLVARGDDDSDDGRDSSDSSDSSDSSDGDDDDDDDDDDDDDDDEPSYSNCCRLPNACVCTLNSDGSELFVAMSFCDGQPDCPEDY
>Cd.00g020550.m01.polypeptide ID=Cd.00g020550.m01.polypeptide|Name=Cd.00g020550.m01.polypeptide|organism=Ceratocystis destructans|type=polypeptide|length=134|location=VNIJ01000017.1:205291..205754- | Apoplastic effector probability: 0.887
MKFSILPMIASAMAVSISYDPIYASGLSMGSVACSNGDHGLMDQYPTLGQVPGFPNVGGIPDIAEWNSPNCGTCWKVTIPNGNSIFIRGVDSGKGAFNVNPDAFVKLVGSLEAGRVENVNYVQVDLSNCINGAN
>Cd.00g021860.m01.polypeptide ID=Cd.00g021860.m01.polypeptide|Name=Cd.00g021860.m01.polypeptide|organism=Ceratocystis destructans|type=polypeptide|length=322|location=VNIJ01000176.1:32098..33132- | Apoplastic effector probability: 0.563
MILARVIRPVLALAAILPCVAAQGSQPESPAVRNLPAEWRASPGIGRYAGRDESGPNKRDLTKITLSRLMGRQDSATCDSGKYACYDDTGCCHEDEVCCDDSEYCAPQGGECCNDGSGSCQTGYTCCGNACIPEGSSCCDMGTYCAAGNICVNPFDDYNSGFSLCCTDDTCLGIVGEDGITTTLSDLPEPTLDALSSLLDALATLDGFDDEATATGSSDPQTTDDMDDVDDEDDDSTTATITAASSPSSVPSNSASIASATTTGADAAPTVSTVGTSSANGASSSGSNNSTSNNSSNAASIEIQKTGWMLAYSMAITLTFWL
>Cd.00g021890.m01.polypeptide ID=Cd.00g021890.m01.polypeptide|Name=Cd.00g021890.m01.polypeptide|organism=Ceratocystis destructans|type=polypeptide|length=171|location=VNIJ01000177.1:3248..3763+ | Cytoplasmic effector probability: 0.662 | Apoplastic effector probability: 0.506
MQFSLAVILAAATAMAAPTVEPPQTETPQTEAGTTHIVFVEFDRILPQNVAAKEGDHVWFRFGRGTNSIAEFEYGKPCIYKENGISSGVFETPEGKKHNSDAFVIDITSSDPIWYYNSYSNYCKAYLTVGSINSPENKDGSVSLMSIEALNAPKVDNPTELKGGTRKEKAE
>Cd.00g021900.m01.polypeptide ID=Cd.00g021900.m01.polypeptide|Name=Cd.00g021900.m01.polypeptide|organism=Ceratocystis destructans|type=polypeptide|length=167|location=VNIJ01000177.1:5243..5746+ | Apoplastic effector probability: 0.793 | Cytoplasmic effector probability: 0.566
MRFSLLTLLSATAALAAPSQVSEGQNLEARSNGVTHYVKVTQNGISPPQLYANEGDFIWFKFGFGMNSVVEGEYEQPCRSYGNGFASPSVYHSKGGYYHQVFVVDVPNTEPRWYYSGEDSRCTSGHVAVINPPRDGSKTLANYQARALRAPYITTLSERGGQMEDDN
>Cd.00g022200.m01.polypeptide ID=Cd.00g022200.m01.polypeptide|Name=Cd.00g022200.m01.polypeptide|organism=Ceratocystis destructans|type=polypeptide|length=186|location=VNIJ01000018.1:54386..55107- | Apoplastic effector probability: 0.608 | Cytoplasmic effector probability: 0.523
MIPAATLVLALASAAFASPLVSRENEVYKPVEITNMEMSCVKTAPTDPLFACTLTYDLNDPNAAAAKPSIKPKAACTHRWNWDGQATEKGSQNTYTSSTLECYSDGVARNVKSGLLHFSSPSDIKLTLLSSYYKDAETKSFRNLYYNSVSVRPLQSTEDTELSKTWKDAQLFENPSVTVHDPSTNN
>Cd.00g024020.m01.polypeptide ID=Cd.00g024020.m01.polypeptide|Name=Cd.00g024020.m01.polypeptide|organism=Ceratocystis destructans|type=polypeptide|length=323|location=VNIJ01000188.1:18578..19549- | Apoplastic effector probability: 0.802
MVSFNSLLSILAIAGSSLAVSNPGDCSGICGNSHDPSIIIDSAGKYWRFSTGGKIAIHTAPSLTGPWEYNGAAIPNGSIINLDGKDDLWAPEVIKVGDTYYMFYSVSSFGSQASAIGVATSKTLGTGSWQDLGRSGVSSKDGSSYNAIDASLTMIGSDYYMTFGSFWKDIYQVKMTNPPTKVASGQSSVQVVYNKDDTAIEGASLFKNGKYYYMFYSQGQCCGYDKSKPAAGKEYRIKVCRSETGTGDFVDQNDVKCTLGGGTLVLGTHDWVYGPGGQGVYNDPKYGPVLYYHYVDTRIGFADGDKKMGWNQLDFSSGWPVVK
>Cd.00g024830.m01.polypeptide ID=Cd.00g024830.m01.polypeptide|Name=Cd.00g024830.m01.polypeptide|organism=Ceratocystis destructans|type=polypeptide|length=187|location=VNIJ01000019.1:324836..325471- | Cytoplasmic effector probability: 0.854
MYFSKLTILSTLFVSVLAAPTYDSGVSKRADVLTVKNYADFQVSSGVAGNALQEVDDEFNAAAFRANPADVSDNDIAIMKAARVTAENAETEAGGFNEAIDAAGKDTDAGKALQNGKIKNKVMKLELQVLLADIEIGKNGDADGSVAAKRTQELTKLNKNVALDEKNAGAASTAVDFQGSSDPATSG
>Cd.00g024900.m01.polypeptide ID=Cd.00g024900.m01.polypeptide|Name=Cd.00g024900.m01.polypeptide|organism=Ceratocystis destructans|type=polypeptide|length=79|location=VNIJ01000189.1:25823..26062- | Apoplastic effector probability: 0.532
MQFWTATFLVALAGTAYALPAVEPAVDGANTHGSIAARTLIDCCTLWEACFCIEDSDGIARGVDMSLCVGAPECPEPSP
>Cd.00g024930.m01.polypeptide ID=Cd.00g024930.m01.polypeptide|Name=Cd.00g024930.m01.polypeptide|organism=Ceratocystis destructans|type=polypeptide|length=175|location=VNIJ01000190.1:9006..9533+ | Cytoplasmic effector probability: 0.934 | Apoplastic effector probability: 0.603
MRFLLSILLSIAPALAAPSTKGDGKIEARGGSTRVVHVFLDKIEPAELTADVGDSVWFKFGNGINSVVQSEYDSPCHSSENGIDSGIFYNPEETLFHEKAFIIDIKNNEPIWYYNAESDNCFKHKNVAVINAPKDESQTLLDYSNRVSSAANPNKFHRRQGGGIIELRNSERWGS
>Cd.00g024970.m01.polypeptide ID=Cd.00g024970.m01.polypeptide|Name=Cd.00g024970.m01.polypeptide|organism=Ceratocystis destructans|type=polypeptide|length=68|location=VNIJ01000191.1:912..1115- | Apoplastic effector probability: 0.683
MQSWTVTLLLAFAASVLAAPLGTVQNVGENKNLDGHVGVARRDINCSFAGSVCICTDDDGESFEAPDE
>Cd.00g024990.m01.polypeptide ID=Cd.00g024990.m01.polypeptide|Name=Cd.00g024990.m01.polypeptide|organism=Ceratocystis destructans|type=polypeptide|length=72|location=VNIJ01000191.1:8416..8634- | Apoplastic effector probability: 0.795
MQRWTVTLLLAFAASVLAAPPGNIQNVGENKKLDVDVGVARREINCAFAGSVCICTGDDGISFQVPDGWCMQ
>Cd.00g025000.m01.polypeptide ID=Cd.00g025000.m01.polypeptide|Name=Cd.00g025000.m01.polypeptide|organism=Ceratocystis destructans|type=polypeptide|length=77|location=VNIJ01000191.1:22216..22449- | Cytoplasmic effector probability: 0.744
MQRWTLTLLLAFAASALAAPSNLQNVGENKSLDGDAGVSKREIIECRFLRFDDVGVVCICFDSERGAFRADSEKCTQ
>Cd.00g025010.m01.polypeptide ID=Cd.00g025010.m01.polypeptide|Name=Cd.00g025010.m01.polypeptide|organism=Ceratocystis destructans|type=polypeptide|length=72|location=VNIJ01000191.1:25657..25875+ | Apoplastic effector probability: 0.84
MQRWTVTLLLAFAASALAAPPGNVQNVGENKKLDGDVGVAKRDVSCSFAGSVCICTGDDGVSFKVPDGWCMQ
>Cd.00g025240.m01.polypeptide ID=Cd.00g025240.m01.polypeptide|Name=Cd.00g025240.m01.polypeptide|organism=Ceratocystis destructans|type=polypeptide|length=164|location=VNIJ01000195.1:10718..11212+ | Apoplastic effector probability: 0.803
MRFAVTALLAATVVMASPTQSDDDDYYPQTRTVWIGGNNKVSPQELWANVGDKIEFHFLSGLHSVVEANYGNPCKYNGGFASGYFGTSESVHQNVEAFVITIQDKSPLWYYDGANNECMNGAVGVINPPDDDEDITIEGFELAASAKESSFSPTESKGGFFKTY
>Cd.00g025300.m01.polypeptide ID=Cd.00g025300.m01.polypeptide|Name=Cd.00g025300.m01.polypeptide|organism=Ceratocystis destructans|type=polypeptide|length=77|location=VNIJ01000196.1:16391..16624+ | Apoplastic effector probability: 0.713
MQRWTVTLLLAFAASALAAPGNLQNVGENKNLDGDAGVSKRVIVGCGWVKFDDVGWVCMCVDDQRGPLPADPGYCAE
>Cd.00g025330.m01.polypeptide ID=Cd.00g025330.m01.polypeptide|Name=Cd.00g025330.m01.polypeptide|organism=Ceratocystis destructans|type=polypeptide|length=76|location=VNIJ01000197.1:29883..30113+ | Apoplastic effector probability: 0.802 | Cytoplasmic effector probability: 0.54
MQRWTVTLLLAFAASALAAPGNVQNVGENKNLDGDASVSKRVIVGCGFFNFEDVGVVCICVDDEEGPFPADDEFCE
>Cd.00g025530.m01.polypeptide ID=Cd.00g025530.m01.polypeptide|Name=Cd.00g025530.m01.polypeptide|organism=Ceratocystis destructans|type=polypeptide|length=191|location=VNIJ01000002.1:6310..7026+ | Apoplastic effector probability: 0.531
MRFSTALFAFVAAVSAQTGTTTSEAAPAETTLTSVQIECLKNCDDSDVNCRANCVMVPNPNDAQVNATTACVAACPQGNGTEAETQAYIDCSQDCVNQFYYNVVSGTPASGTQGSSGSSASGSAASATASGSSGSSSSSGSSGSASGTGSSSSSSTSGSGSSATGTSSGATILTISSGLGLLGVFAAALAL
>Cd.00g026820.m01.polypeptide ID=Cd.00g026820.m01.polypeptide|Name=Cd.00g026820.m01.polypeptide|organism=Ceratocystis destructans|type=polypeptide|length=243|location=VNIJ01000002.1:533778..534797- | Apoplastic effector probability: 0.564
MHLHKLQAAALPLFATAAAAAQNFTVAGGQIFTPGFVVVDAPQPETPMGGDTLHIALDITANGRLPQPPYKTGRNFTITNATETPDRKILTQEPGSTVKHVNWLWPDCLVGDGRPKGDDSDRGVYNISIHQHFRLNNEDRYTVFDLPISVTNSIPENPLRPLCDEITNALLPPSNVSGDAGLGVLFAPGDSTVVMTSDGNGGLGTPKTEATPGDGLGSGAPMVSLRASAAMTSMLWAGALAFL
>Cd.00g028020.m01.polypeptide ID=Cd.00g028020.m01.polypeptide|Name=Cd.00g028020.m01.polypeptide|organism=Ceratocystis destructans|type=polypeptide|length=67|location=VNIJ01000204.1:14779..14982+ | Cytoplasmic effector probability: 0.624
MHPWSIALIFAFTGNAIAAAIGNDVVSAKTDSKLIARGDPDCWWDGPCCWCEFIPGEASIYDDANCK
>Cd.00g028030.m01.polypeptide ID=Cd.00g028030.m01.polypeptide|Name=Cd.00g028030.m01.polypeptide|organism=Ceratocystis destructans|type=polypeptide|length=71|location=VNIJ01000205.1:26203..26418+ | Cytoplasmic effector probability: 0.591 | Apoplastic effector probability: 0.564
MHPWSIALIFAFTGNAIAAAIGNDVESAKTGSKLVARYDNCWWDDGNCWCDDFGIGPGIYDDENCEGIPKN
>Cd.00g029350.m01.polypeptide ID=Cd.00g029350.m01.polypeptide|Name=Cd.00g029350.m01.polypeptide|organism=Ceratocystis destructans|type=polypeptide|length=77|location=VNIJ01000212.1:2545..2778- | Apoplastic effector probability: 0.674
MQRWTVTLLLAFAAGALAAPGNVQNVGQNKNLDGDAGLSKRVIVGCGFVHFEDEGWVCICVDDEEGPFPADPEFCAQ
>Cd.00g029370.m01.polypeptide ID=Cd.00g029370.m01.polypeptide|Name=Cd.00g029370.m01.polypeptide|organism=Ceratocystis destructans|type=polypeptide|length=76|location=VNIJ01000212.1:14438..14668- | Apoplastic effector probability: 0.792 | Cytoplasmic effector probability: 0.613
MQRWTVTLLLAFAASALAAPGNVQHVGENKNLDGDANVSKRVVVGCEFVNFEDEGVVCICVDDEEGPFPAAPENCA
>Cd.00g029470.m01.polypeptide ID=Cd.00g029470.m01.polypeptide|Name=Cd.00g029470.m01.polypeptide|organism=Ceratocystis destructans|type=polypeptide|length=372|location=VNIJ01000215.1:20260..21378- | Cytoplasmic effector probability: 0.505
MQFRAVTLLLTLAANALASLVINVGERPDIDYGTSSGLERFDRPEQEGPVESLAEKLSKEEAAKAQLDLLSKESPEAIWAYSDSSRNSFGDTGAGWAVYLRGKIFAQGNGSCSRYREVANAEAIAALKAVRAAADVALSQAEGLYLCVDNLGMVKRICRRMQKLGTSQLAIDEFRHTLARWQGGSDNLALEKPVGKVHWVPGHCEVPGNEAVDQLAKAGCKSEDLLVPKATMSLTAARRWRNEAFKADFQNRMKENCPKIKHLGGALNWLRPYDIGWMKGLHRGRVARILAARSGYGGFKKYHVRPNHTNAEIRCPVAGCDQAKTFTHPWECLGHEKNLSMRFVRKLLTGDKRCRYLAARLDPKWRVFRIGM
>Cd.00g029520.m01.polypeptide ID=Cd.00g029520.m01.polypeptide|Name=Cd.00g029520.m01.polypeptide|organism=Ceratocystis destructans|type=polypeptide|length=156|location=VNIJ01000216.1:4785..5524- | Cytoplasmic effector probability: 0.655
MISTTTLVLALASAAFASPLVARTGEEVKPLEVSDMEVSCVKTAPSDPLFRCTLKYDLNDPNVIDAKPSIQPKATCTHDWNWDGKTAENGLENSYETSTLDDAELFMNLYYDHVAVAPLKCTKDSEMSKTWSYKSVQTFENPSVFSYPPKPDETVA
>Cd.00g029640.m01.polypeptide ID=Cd.00g029640.m01.polypeptide|Name=Cd.00g029640.m01.polypeptide|organism=Ceratocystis destructans|type=polypeptide|length=218|location=VNIJ01000218.1:8935..9955- | Cytoplasmic effector probability: 0.792
MKTIAFLAAFAALATASDLSIVTNEEYECDRPTVAGDMIQVHYTGTLADGTKFDSSLDRGSPLSFKVGTGQVIKGWDDGLLNMCIGDKRTLTIPPSLGYGNRNVGPIPAGSTLAIVSANDNHLLLVFTTELMGIKGVTKPEPLVPKAKSTETPAVEEEQKVVKAAEDKAEDKTEDKAEDKAEDKVEDKADESATSAEASAAKTAAPDASTDGKDKEEL
>Cd.00g030750.m01.polypeptide ID=Cd.00g030750.m01.polypeptide|Name=Cd.00g030750.m01.polypeptide|organism=Ceratocystis destructans|type=polypeptide|length=77|location=VNIJ01000226.1:790..1023+ | Apoplastic effector probability: 0.645
MQRWAVTLLLAFAASALAAPGNLQNVGENKNVDGDAGISKRVVVGCGWVKFDDVGWVCMCVDDQRGPFPADPENCPE
>Cd.00g030760.m01.polypeptide ID=Cd.00g030760.m01.polypeptide|Name=Cd.00g030760.m01.polypeptide|organism=Ceratocystis destructans|type=polypeptide|length=71|location=VNIJ01000226.1:9500..9715- | Apoplastic effector probability: 0.923
MQRWTVTLLLAFAASVLAAPPGNVQNVGENKNLDGDVGVAKRDITCSFAGSVCICTGDDGVSFTAPDGVCM
>Cd.00g030770.m01.polypeptide ID=Cd.00g030770.m01.polypeptide|Name=Cd.00g030770.m01.polypeptide|organism=Ceratocystis destructans|type=polypeptide|length=77|location=VNIJ01000227.1:18341..18574- | Apoplastic effector probability: 0.645
MQRWAVTLLLAFAASALAAPGNLQNVGENKNVDGDAGISKRVVVGCGWVKFDDVGWVCMCVDDQRGPFPADPENCPE
>Cd.00g030880.m01.polypeptide ID=Cd.00g030880.m01.polypeptide|Name=Cd.00g030880.m01.polypeptide|organism=Ceratocystis destructans|type=polypeptide|length=72|location=VNIJ01000023.1:18648..18866- | Cytoplasmic effector probability: 0.537
MHPWSIALIFAFTGNAIAAAIGNDVESAKTDSKLVARADSRCWWEGSSCWCEFIPGEPTIYDDENCEGIPKN
>Cd.00g031290.m01.polypeptide ID=Cd.00g031290.m01.polypeptide|Name=Cd.00g031290.m01.polypeptide|organism=Ceratocystis destructans|type=polypeptide|length=145|location=VNIJ01000023.1:140916..141353- | Apoplastic effector probability: 0.656
MHLSNIILGIATLSGVAFAVPAPLSTQAAPVPAWTFKNVKRTCSADDTTCTYSFGINTSIDDPVACRYTVDAPSASKANVTDEHCGPFTINSSWNGQFGLESAFTIISVTTSKYIAWPSYSDKEWANGNTVHPDRAYQVFVVTEI
>Cd.00g031830.m01.polypeptide ID=Cd.00g031830.m01.polypeptide|Name=Cd.00g031830.m01.polypeptide|organism=Ceratocystis destructans|type=polypeptide|length=156|location=VNIJ01000231.1:12324..12867- | Apoplastic effector probability: 0.513
MQLSYTISSLLALANIAVASSPTCLLLAVAKQPEPSNLDLVCTEYQNNMLGNITESCSSEADAQDAYDAYVSDCEKRNYTVASMSPFGSPTNTANPIATDSTASSATTLDAANASGSSAGSSATSSVSTAGVAGIVPSRSTIISALMGAGIAGFFL
>Cd.00g032370.m01.polypeptide ID=Cd.00g032370.m01.polypeptide|Name=Cd.00g032370.m01.polypeptide|organism=Ceratocystis destructans|type=polypeptide|length=139|location=VNIJ01000024.1:100668..101087+ | Apoplastic effector probability: 0.91 | Cytoplasmic effector probability: 0.816
MQLIHAIVALVAASQATAIASNANLVARSGVAEGANMKDKRGEEEEKNKEVKCFDQCSPHPGQNLCHESAPCLYISGQAKYYCGCPAGLKPDDISAGNAFRLPWSGQEGRVFVKPGVSCYNRCDNILTCEEVTVQPQCF
>Cd.00g032380.m01.polypeptide ID=Cd.00g032380.m01.polypeptide|Name=Cd.00g032380.m01.polypeptide|organism=Ceratocystis destructans|type=polypeptide|length=139|location=VNIJ01000024.1:105503..105922+ | Apoplastic effector probability: 0.903 | Cytoplasmic effector probability: 0.824
MQLIHAIVALVAASQATAIASNANLVARSGVAEAANMKDKRGEEEEKNKEVKCFDQCSPHPGQNLCHESAPCLYISGQAKYYCGCPAGLKPDDISAGNAFRLPWSGQEGRVFVKPGVSCYNRCDNILTCEEVTVQPQCF
>Cd.00g033910.m01.polypeptide ID=Cd.00g033910.m01.polypeptide|Name=Cd.00g033910.m01.polypeptide|organism=Ceratocystis destructans|type=polypeptide|length=202|location=VNIJ01000253.1:5407..6015+ | Cytoplasmic effector probability: 0.764
MQLIHAIVALVAASQATAIASNPNLMARSGIAEAANMKYTRDVDECKAACDTSFARRADADNAKSDCLEKCASDNQGEDGKAKRGNNEDDDDKKKEEKDKKKEKEEEKEGEEVKCFDQCSPHPGQNLCHPSAPCIPVFGAKVKYYCGCPTGLKPDDISPENAFRLPWVGQEARVFVKPGATCYNRCENILACTEVAVQPQCF
>Cd.00g036730.m01.polypeptide ID=Cd.00g036730.m01.polypeptide|Name=Cd.00g036730.m01.polypeptide|organism=Ceratocystis destructans|type=polypeptide|length=54|location=VNIJ01000283.1:9018..9181+ | Apoplastic effector probability: 0.705
MQSWTVTFLLALAGTAIALPTVNIANTEGEPGPIQLTNCRIEDDICVCDGPFGL
>Cd.00g037070.m01.polypeptide ID=Cd.00g037070.m01.polypeptide|Name=Cd.00g037070.m01.polypeptide|organism=Ceratocystis destructans|type=polypeptide|length=407|location=VNIJ01000029.1:89805..91152+ | Apoplastic effector probability: 0.672
MVYITKVALLSAFAALASAHTVILAANGIEGSPTSVGFKVEPSIARNCTGIKPCQQDATLIRDAEISANLVNECGRTQLAGNIDIGEATENAIAAKAVTQANPGDKVTVTIHQVNSDGAGPYVCDMDMTSNTLGVSGQTPLVVENNVPGTNGFSQAKTQQFNITVTMPDNMDCTGASTGNICTVRCRNNALAGPFGGCFPVQQPGKTGTNSAKTIGTASDLKTIEEQVLSSQKDLPASIQANKDAGSNGAVEDVAVLNTLLASFPSSSFPVQTPAPGGVDDAATPATPTNTPAPNTGNGGNGGNGGNTGNGGNTGTGGNGGTGGNTGTGGNGGRGRNRGAGRGAGGAAGTGGGAAGTGGGAAGTGGGAAGTGGNGGRGGRGGNNGAKTRRSGGLRWARR…
>Cd.00g037800.m01.polypeptide ID=Cd.00g037800.m01.polypeptide|Name=Cd.00g037800.m01.polypeptide|organism=Ceratocystis destructans|type=polypeptide|length=187|location=VNIJ01000003.1:21298..22004- | Apoplastic effector probability: 0.679
MSKAISSSAPSLVQILAIFFFAFASNALCLSIPRPRPVDYQVSGTQAVAHGSGTAFGDSCRNVKLNASFYGEPEEHYSHVNAKCQSDEGKYVPSSLNLNQYIGNFDGKLKWDVRGGFTESCFDCYLRRHSSWKQFTVLHCVCKRAGEKGPVWFPSKTEIDLDTSILNVAGELVAVGISEHTPVSSPV
>Cd.00g039060.m01.polypeptide ID=Cd.00g039060.m01.polypeptide|Name=Cd.00g039060.m01.polypeptide|organism=Ceratocystis destructans|type=polypeptide|length=164|location=VNIJ01000003.1:492098..492653+ | Apoplastic effector probability: 0.71
MKFSTAIVAAFAALVSAQTGVYNQNVTYVTEVIPEYVTYCPGPTVLNFANKKVTVTAATTLTIKDCVVVKPVTVTAHVECDECKTKGYVPESVPTGSYTPGVPAVPVVPGAPQATGGYVAPSGSYVPTGSYIPTSTQAVTAGASKAMAVSGAGLAGVLAVALAL
>Cd.00g040350.m01.polypeptide ID=Cd.00g040350.m01.polypeptide|Name=Cd.00g040350.m01.polypeptide|organism=Ceratocystis destructans|type=polypeptide|length=225|location=VNIJ01000031.1:78625..79363- | Apoplastic effector probability: 0.657
MHTPKLAATAAVFASAVIAQSSEDVFGLAPCSARCYQQTAQLIGCSSDDFPCLCRVWDIDFRAQYTSCLIEGCIGSPSTITVDELKQRVCSEALVSNSTASWVSTGTTVPTGITASNSGFVTDSPNATSSPLTSTTTTFVGTFLTEVNPTNSTQQPHATTTGEAAESIVKTGTGTPSTDTMTSGLAPSSPSVSASVRLGMADIKVLTACLVAAAMAVRVFANGIF
>Cd.00g041070.m01.polypeptide ID=Cd.00g041070.m01.polypeptide|Name=Cd.00g041070.m01.polypeptide|organism=Ceratocystis destructans|type=polypeptide|length=223|location=VNIJ01000032.1:9298..10046+ | Apoplastic effector probability: 0.734
MHAAHILSCVLALAIPPAALGAPNYQKVDLGARDVSVELHDFDISVIANIDISVGLDIDAKKARRDSEHSHVAIDRTILDHQRKPRHAQQLEQARRNTTVVPNSGIIGYNWDCTTVHGPDPLDCPDAIGQWQDLTNTGEPAKVHVQGGRCVSINYKTCMAFACAPKGDVIVSSAMVSSRLMNPVQVRCTTFGLGGVWANGAGNDTTLKVGLLVNPFQDLPEQR
>Cd.00g042240.m01.polypeptide ID=Cd.00g042240.m01.polypeptide|Name=Cd.00g042240.m01.polypeptide|organism=Ceratocystis destructans|type=polypeptide|length=178|location=VNIJ01000033.1:102533..103069+ | Apoplastic effector probability: 0.641
MRFTFFGLLSAAAALASPCQFCNENGNFETRRPSITVVEVLPTGIFPNEVHALVGDYILFKFGDGLNSVVQGRYESPCRSYQGGFSSGAIWNLDVETYYPNAYVIQITDARPIWYYNGEEDKCRIGGHLAVINPPANGVENLYSYLSRSRVPGITDWKNQNKGVMLPLSEEACQRKPR
>Cd.00g042850.m01.polypeptide ID=Cd.00g042850.m01.polypeptide|Name=Cd.00g042850.m01.polypeptide|organism=Ceratocystis destructans|type=polypeptide|length=70|location=VNIJ01000034.1:7735..7947+ | Apoplastic effector probability: 0.909
MQPWTVTFLLTLAGTAIALPSVNVANLDGNGAPIQLTNCRIEHDICVCDGPSGLPHVADMSNCEPQTDSA
>Cd.00g042860.m01.polypeptide ID=Cd.00g042860.m01.polypeptide|Name=Cd.00g042860.m01.polypeptide|organism=Ceratocystis destructans|type=polypeptide|length=66|location=VNIJ01000034.1:15489..15689+ | Apoplastic effector probability: 0.887 | Cytoplasmic effector probability: 0.502
MQSWTVTFLLALSGTAIALPAVDVANTNGNIVARELKNCRIEEGNICVCDGPSGLPYVAEMSNCQK
>Cd.00g043760.m01.polypeptide ID=Cd.00g043760.m01.polypeptide|Name=Cd.00g043760.m01.polypeptide|organism=Ceratocystis destructans|type=polypeptide|length=392|location=VNIJ01000035.1:96998..98176+ | Apoplastic effector probability: 0.525
MSITSKLVILATLLAFAESRFGQEQIPVSGISSLTEFGSPGQAGSLSGEVPGVLLASSNPCDKLALADKIVDTLGDDPQVIDAAKQLVAAERNFNPSNTKIDSLCASADLPATEALRGILPLVDPATAGSDVENENSKTSLTTPFPADGLSVADIAIAQGFSNFTSVEAGAQNTGNNGKTGNNGGQPKNNDSVADIVANPTTLSTVTRAATPTPTAGGNTDNTGNTGNTCNAGNTGKTGNTGNTGNTGNTGNTGNTGNTGNTGNTGNTGNTGNTDNTKGGDSTSLPSTAVGGGAADFGSCDPTIRREGGLGGRPATEFTFQSNDPKIEAIQQEALNPNIITNRICDELTNQCGANDEAKTICQAAKAQVAAIGSPADRTDQTVTVWNSALGF
>Cd.00g045270.m01.polypeptide ID=Cd.00g045270.m01.polypeptide|Name=Cd.00g045270.m01.polypeptide|organism=Ceratocystis destructans|type=polypeptide|length=186|location=VNIJ01000037.1:156951..157511- | Apoplastic effector probability: 0.793
MRFNFSVASLVTLACSTLVAASPACKCLTKTDSTELVDAYARMIGAFNSEDAARYLTEDFRSQSQSINTFFNPFSPSDDYTFNRTSFEQAQLNQAGTPLEIVSTPVVDCTHISFVWTSTFGAGRKARGITILSTVQVDGQWRINHFDVEFNSLNWAYNMGQYYCLFGNAVGNATVCGAPPAAGKLF
>Cd.00g047030.m01.polypeptide ID=Cd.00g047030.m01.polypeptide|Name=Cd.00g047030.m01.polypeptide|organism=Ceratocystis destructans|type=polypeptide|length=201|location=VNIJ01000004.1:48812..49576+ | Apoplastic effector probability: 0.799
MVSFKSTVLSIALAFATSVVAQSQSYTIDPESVDIGTRTRWCSDQIIQCPMVCKQTSGGTPEVNTCDPESLSYGCLCSNGVQPNITEYSLTLPYYICTEWGNQCVKNCGNHNNECASACREEHPCGALNPTRANATTTSADATATATSTSSSGPSLLSDSGSSSSSGGSSSAAASLRSVEAGRMYGLAALMGGLLAGFAML
>Cd.00g048350.m01.polypeptide ID=Cd.00g048350.m01.polypeptide|Name=Cd.00g048350.m01.polypeptide|organism=Ceratocystis destructans|type=polypeptide|length=91|location=VNIJ01000040.1:101863..102233+ | Cytoplasmic effector probability: 0.987
MRARQLIPLAVFLSIVIGIAWVLYQAYLTSIGVRDAANERMNKKNIAFSKDGLKVGVKSINTEKYVDGTQKWMVKAWNLSGNSLEDKKKRK
>Cd.00g048860.m01.polypeptide ID=Cd.00g048860.m01.polypeptide|Name=Cd.00g048860.m01.polypeptide|organism=Ceratocystis destructans|type=polypeptide|length=403|location=VNIJ01000041.1:74230..75441- | Apoplastic effector probability: 0.53
MTSFSTLFAAMLAVASTASAHMKITSPVPINAASLNNFPLAADGSDFPCKFGSNGYEYSSDSTENKYSVGSTNNHLAFMGSAVHAGGSCQVSLTYDRPPTKDSVWKVITSFEGGCPAKDQAGNFPVEDPNYIDPYTYNFTVPDGLEPGQYTLALTWFNKLGNREMYMNCALATLEGTGGDKSVYDSLPNMVVANIGNGCSTPPATDLQYPDPGLNLQLFNGATEAWGNLVGTCTAFTGPAVSSLPAGTAPSYPTQVAQDSTAPSYGVPTNAPGGAYAPSGGSQAAPTKYVPSGGLFLATSDVKVTATPTMTYYSPTPTPTSNVVSDSVYEAGTSCDYSQEGEWNCIGESSFQRCASGEWSAVTKLASGIVCTPGKSKDFVYKASGSGVKRALRIGAKMV…
>Cd.00g049950.m01.polypeptide ID=Cd.00g049950.m01.polypeptide|Name=Cd.00g049950.m01.polypeptide|organism=Ceratocystis destructans|type=polypeptide|length=194|location=VNIJ01000043.1:65927..66511- | Apoplastic effector probability: 0.511
MRSFSLLASLLLPVLGVQAGVLEDNGYRVTCDTENPYGDVNLMTERWPGNMVNKIAINKEGAVATIYSARNSEEPDSEDKLTLAQIFSAVCGLRDTSPGYINRVVFDSLDSDAQAVISGYRAAKGETENYSFTVTPSDDSWGEFTNLHYYTDAESLIPSKGISEIKVTAMNVKDIWDWAERDGHIDLLQFTYSS
>Cd.00g051140.m01.polypeptide ID=Cd.00g051140.m01.polypeptide|Name=Cd.00g051140.m01.polypeptide|organism=Ceratocystis destructans|type=polypeptide|length=202|location=VNIJ01000045.1:101474..102267+ | Apoplastic effector probability: 0.82
MKFLLFLTFCCTIVFGAIIPSPPDLKPSTAMADDPTGPLQLHKLLSRGSSDAYKEAKRAANEKGVTLENDEYYYFMSCNTVRAGFTPSEPAVRYVFDQTGGCTHVALVVGKITKTSWTKKFEATYLNVSDSPGGTAWKQSVNDYSPRSNQKAVWNPDIDSLSTAGNNWLRQANVGGPGGGRQYSPSMNCLNYYYDLRDMVAA
>Cd.00g051180.m01.polypeptide ID=Cd.00g051180.m01.polypeptide|Name=Cd.00g051180.m01.polypeptide|organism=Ceratocystis destructans|type=polypeptide|length=235|location=VNIJ01000045.1:120468..121239- | Apoplastic effector probability: 0.569
MKSFFALFALSSLALAHFDLEYPDSVDGNDNAMDQAPCGGATISFTDDADDVTDFFVGGDAIALTPTHPRQNWLFRATLDKTASGNWTQIYPIFEQSELGTICMPSVTVPDEWAGQQGVISVAASASDGLLFSCALVRFVSGTSTRTPEDCRNTTTSLSFSNDSTLSALVDNNASSSNSSSGASSTGSSSSSTNSNSGSTSTSSPSSDGVSLLGQSFGMMISASVGALLVAVTLV
>Cd.00g051970.m01.polypeptide ID=Cd.00g051970.m01.polypeptide|Name=Cd.00g051970.m01.polypeptide|organism=Ceratocystis destructans|type=polypeptide|length=473|location=VNIJ01000047.1:5349..6839- | Apoplastic effector probability: 0.514
MFFFRAVLCALAAVTSTVHAAGVVGRPQGFAKDTTGGGDLAPISPADINELKEWLTDAEPRVILLEKEYNFIGSEGICKDCDCCIPNSNTCGSSGQNAIDVINWCKDAPKIKCTYNNETRIDVASNKTLIGLEDKGVLRGVGLRFTSGASNIIVQNVHITELNPEYIWGGDALSMTDCDNIWIDHVKISLIGRQMISMGFESSGRVTISNTEFDGRTSWSASCDDHHYWTILGMGTKDHVSFYGNWIHHTSGRGPDLGKDSVWHLFNNYWSDVSGHALSVFPEPSVFVEGNVFESVKYPNYRTGCTGMFTVNETTAQTCETTLGRPCMENQVSSDSGPLTLQTADNTTTLEIYKKVVDFELEITSPDKVKDSVMANAGIGKLSGGTPAGNGGNYAHSSG…
>Cd.00g057620.m01.polypeptide ID=Cd.00g057620.m01.polypeptide|Name=Cd.00g057620.m01.polypeptide|organism=Ceratocystis destructans|type=polypeptide|length=77|location=VNIJ01000056.1:172263..172496- | Apoplastic effector probability: 0.872 | Cytoplasmic effector probability: 0.511
MQRWTVTLLLAFAASVLAAPSGNVQNVGDDKSLGGDAGVSKRVIVGCEFVNFDDVGLVCICVDDQSGPFPADDEYCE
>Cd.00g057660.m01.polypeptide ID=Cd.00g057660.m01.polypeptide|Name=Cd.00g057660.m01.polypeptide|organism=Ceratocystis destructans|type=polypeptide|length=292|location=VNIJ01000056.1:13652..14596- | Apoplastic effector probability: 0.554
MKVSSVLAAIGAFVSAANAASLTQVTNFGNNPTGAKMYTFQPDNLQKGAPVVLVLHYCGGTASAMYANTGWATAASKYGFTVIYGETPNASGCWDVSSPATLSHDGNGDSTSIANMVRYAVKDPKIAADSKRVFVTGISSGAMMTNVLSAAYPELFAAATSYAGVAAGCFYTGSVAGWNSTCSSGQSIQTQQEWASVAKAMDPGYNGPRPSMTLYHGTADTTINPQNLEEALKQWTGVFGYSMTGGQASQNQPISGWTTTVYGPKVRGVVAQGVTHSIPMQVDNDLKLFGLA
>Cd.00g059220.m01.polypeptide ID=Cd.00g059220.m01.polypeptide|Name=Cd.00g059220.m01.polypeptide|organism=Ceratocystis destructans|type=polypeptide|length=72|location=VNIJ01000059.1:21585..21803- | Apoplastic effector probability: 0.789
MQRWTITLLLAFAASALAAPPSDVQIVGENKRLDGDVGVARRDIYCSFQGAVCICTGNDGVSFKVPDGWCMQ
>Cd.00g059240.m01.polypeptide ID=Cd.00g059240.m01.polypeptide|Name=Cd.00g059240.m01.polypeptide|organism=Ceratocystis destructans|type=polypeptide|length=77|location=VNIJ01000059.1:36705..36938- | Apoplastic effector probability: 0.806
MQRWTVTLLLAFAASVLAAPSGNVQNVGDDKSLGGDAGVSKRVIVGCEFVKLPDVGMVCICVDDKKGPFPADPEYCG
>Cd.00g059560.m01.polypeptide ID=Cd.00g059560.m01.polypeptide|Name=Cd.00g059560.m01.polypeptide|organism=Ceratocystis destructans|type=polypeptide|length=77|location=VNIJ01000006.1:154645..154878+ | Apoplastic effector probability: 0.737 | Cytoplasmic effector probability: 0.633
MQRWTVTLLLAFAASALAAPGNLQNVGENKNLDGDAGVSKREVVGCGYVKFDDVGWVCLCVDDEDGPFPADDEYCAE
>Cd.00g059890.m01.polypeptide ID=Cd.00g059890.m01.polypeptide|Name=Cd.00g059890.m01.polypeptide|organism=Ceratocystis destructans|type=polypeptide|length=90|location=VNIJ01000006.1:179333..179605+ | Apoplastic effector probability: 0.674 | Cytoplasmic effector probability: 0.631
MQFSSIFSLAILASGAAAAGVTACNGKAQGCIDQATTSATSCRAGDWACGCKYIDKIQQAATSCVISACGDINSAMGAAQEARSICAKQK
>Cd.00g062070.m01.polypeptide ID=Cd.00g062070.m01.polypeptide|Name=Cd.00g062070.m01.polypeptide|organism=Ceratocystis destructans|type=polypeptide|length=124|location=VNIJ01000063.1:9868..10242- | Cytoplasmic effector probability: 0.567
MKSWIATALLALASKVVIAAPPSPGYIPEPRPVYVDCEWVARVCWCVNIHGYRNMVSDDWCFFEQDDEDWDANYVPKEEVHYSDSEGEYADSEGEYSETAESYTELERVYSEEEEEEEEEEDQD
>Cd.00g062140.m01.polypeptide ID=Cd.00g062140.m01.polypeptide|Name=Cd.00g062140.m01.polypeptide|organism=Ceratocystis destructans|type=polypeptide|length=374|location=VNIJ01000063.1:40882..42006- | Apoplastic effector probability: 0.562
MKFTIALVAIVKTVAAVTVSGAAEGFASGVTGGGYGNTVYPKTNDELVAYLGSADALNIVLTKTFDFTDSEGTVTGSGCAPWGTGSACQVAINKDNWCDNYQPDAPKVSVTYKKAGQLGITVGSNKSIIGQGTTGVIKGKGLRIVKQKNVIIQNVHITGLNPQYVWGGDAITLNGADLIWIDHVKTSLIGRQHIVLGNDASNRVTISNSEIDGQTSWSATCDGHHYWSMYFTGSNDLITLKNNYVHHTSGRAPKVAGNTLLHAVNNYWSDNTGQAFEADAGSNILIEGNVFQNIKNIAKVSSGKIFSSPDATSNKACAAALGRNCELNSYTSSGTLSTKDTSFLSKFGGKKVAAAAAVSTVSGVKSSAGFGKIY
>Cd.00g063100.m01.polypeptide ID=Cd.00g063100.m01.polypeptide|Name=Cd.00g063100.m01.polypeptide|organism=Ceratocystis destructans|type=polypeptide|length=233|location=VNIJ01000065.1:45677..46589- | Apoplastic effector probability: 0.533
MLWFFVFTLAAASLSSAHIVLSYPGTRGNNLITNDSFPYGMQWMYPCGGLGTTTNRTYWPTTGGAVAFQPGWFQGHQLANLHINLGLGTDGPDAGPHNMSFNMIRDVQLIGPSNTPYPGTVCFPQVPMPANITVKAGDKATIQVVEQAQHGAALYACVDIEFAEPGDSKIARVNESNCFNSTEFGFADVYTVTVSEAPSRSSSQASSAPAMGVAVPRNLWLAVALGSLFALLV
>Cd.00g064380.m01.polypeptide ID=Cd.00g064380.m01.polypeptide|Name=Cd.00g064380.m01.polypeptide|organism=Ceratocystis destructans|type=polypeptide|length=71|location=VNIJ01000069.1:61721..61936- | Apoplastic effector probability: 0.798
MQRWTVTLLLAFAASVLAAPPGNVQHVGENKNLDGGVAKRDIICSFAGSVCICTGDDGISFEAPDGWCMQK
>Cd.00g064410.m01.polypeptide ID=Cd.00g064410.m01.polypeptide|Name=Cd.00g064410.m01.polypeptide|organism=Ceratocystis destructans|type=polypeptide|length=88|location=VNIJ01000069.1:84972..85238+ | Apoplastic effector probability: 0.502
MQPWTVTFLLALASTAIAIPAVEPAADVADAPGSLVARAYTNCCSWYKGCWCTDDFDGTRRAVESKNCKRAPTCDPASLPANMKGSSS
>Cd.00g064440.m01.polypeptide ID=Cd.00g064440.m01.polypeptide|Name=Cd.00g064440.m01.polypeptide|organism=Ceratocystis destructans|type=polypeptide|length=83|location=VNIJ01000069.1:89672..89923- | Apoplastic effector probability: 0.679
MQSWTLTFLLALAGTAIAMPAADSAVAGNIVARGLEGCCTYAGNCICYDSDAYGQRGVDMKHCSNASPCDASQVPPAFRGSSA
>Cd.00g064450.m01.polypeptide ID=Cd.00g064450.m01.polypeptide|Name=Cd.00g064450.m01.polypeptide|organism=Ceratocystis destructans|type=polypeptide|length=83|location=VNIJ01000069.1:93476..93727+ | Apoplastic effector probability: 0.558
MQSWTLTFLLALAGSAIAMPAADSAAAGNIVARGLEGCCTYAGNCICYDSDAYGQRGVDMKHCSNASPCDASQVPPAFRGSSA
>Cd.00g064460.m01.polypeptide ID=Cd.00g064460.m01.polypeptide|Name=Cd.00g064460.m01.polypeptide|organism=Ceratocystis destructans|type=polypeptide|length=83|location=VNIJ01000069.1:96020..96271+ | Apoplastic effector probability: 0.679
MQSWTLTFLLALAGTAIAMPAADSAVAGNIVARGLEGCCTYAGNCICYDSDAYGQRGVDMKHCSNASPCDASQVPPAFRGSSA
>Cd.00g067310.m01.polypeptide ID=Cd.00g067310.m01.polypeptide|Name=Cd.00g067310.m01.polypeptide|organism=Ceratocystis destructans|type=polypeptide|length=404|location=VNIJ01000073.1:133302..134610- | Cytoplasmic effector probability: 0.665
MVSLRTFVVTALVAVASAKSAVIDLVPSNFDDVVLKSGKPTLVKFFAPWCGHCKNLAPVYEELATGYEHANDKVQIAKVDADAERSLGKRFGIQGFPTLKWFDGVSDTPHEYSGARSLDDLASFVEQKSMVKIRKKWSAPSAVQMLNDVSFVEQVGGEQGVLVAFTAPWCTHCKSLAPEWEKAADDYKHDKSVLIAKVDCEAPNSKVLAKKQGINSYPTIKWFPAGSTVGEPYEGPRTETGILAFVNEKAGLHRTVGGGLDHVAGTLASLDSLVVKLTGGSTFSDVLAQAKAESSKLSADVQKKSAEYYVRVLTKLGENHEYAKKELARLQGMLAKGELASEKRDELTIKANILKKFEEVKIAAGETVKNIIDKATEAKDATAEKAQAAKEAAEKKAAE…
>Cd.00g070950.m01.polypeptide ID=Cd.00g070950.m01.polypeptide|Name=Cd.00g070950.m01.polypeptide|organism=Ceratocystis destructans|type=polypeptide|length=219|location=VNIJ01000080.1:94460..95186+ | Cytoplasmic effector probability: 0.604
MVSTAGGFFIALIVLASAAAIGWVGYTQIRARKLGLPPPSLASYNPFQSSSLDPYATDSSGPGSWIKQRIDAFRNRNKRSAAGAYEGARHDDEAWDAHADAYGYEAELDDARFQQNTHYQVQSNAYNMNMASSATNGASAATLDPDADEPRGRSRSRGPSGEHSRANPFGDDAQPSNMSTHSLGPYGQASQGQQGSAKSTTSRPPNTSPERRSIFREEV
>Cd.00g072700.m01.polypeptide ID=Cd.00g072700.m01.polypeptide|Name=Cd.00g072700.m01.polypeptide|organism=Ceratocystis destructans|type=polypeptide|length=171|location=VNIJ01000085.1:20004..20519- | Apoplastic effector probability: 0.631
MRLTTALLAFATGALAMPSGTTGNEPNKVVARAVATHTIFVSNEGFSRGDFKANAEDILEFHFKPGSHSVTQTSFRNPCRYLSGGFASGTVVTSRGVRENERVFQVTLQDESPVWFYQAGDRTCSGNGFVGVVNAPETGGQYYGNFQRAALQKATTELIVLPAVGSFVTLD
>Cd.00g072730.m01.polypeptide ID=Cd.00g072730.m01.polypeptide|Name=Cd.00g072730.m01.polypeptide|organism=Ceratocystis destructans|type=polypeptide|length=176|location=VNIJ01000085.1:25100..25630- | Cytoplasmic effector probability: 0.648 | Apoplastic effector probability: 0.581
MQFKLVSSLMLAVATTSVLAAPSTEIQEPAKIVVKLSAYGFQPPNIEAKVGDLIEFHFGEGTSSVVQSDFENPCKALKNGFSSGTFNVETTKTHDNEDPHIFVVPVTSTDPIAFYNGIKNQCYGYGIVGVINGQEDTEQTHDKLKAKAFESFGISENPNLVHGGIIEANPKYDEFE
>Cd.00g073640.m01.polypeptide ID=Cd.00g073640.m01.polypeptide|Name=Cd.00g073640.m01.polypeptide|organism=Ceratocystis destructans|type=polypeptide|length=516|location=VNIJ01000087.1:111443..112993- | Apoplastic effector probability: 0.603
MHSRVFVSLLAGAAASMAANIPANYGAVAARQVADCPAPGSDEQPTTPSVNPMGTYPTGSYPAGGIPSTMRTRTRTRNGGYGYGGYATPTPTPSSGGSVAAESTDEKETDEKESDEKADDETDDYAASSTSEAAAYSAKPTSTKKAKTTKAKKVKTTSGAAPLGTGTSSDSDSSPQPDSKSSSDYGSGYTYGGDSGYYATGTNPDLPASTGSGGSGGSGSGGATYSGDGTIIGYGAGTTGGGSGAGTTVTSCAELTTAAGAGGVVRVSGSLKGCGIIKVASDTSIIGVGADSGCEETGFVVKGVKNVIIQNLNLHNPPEAKDIIAVDKATQVWIDHIAFSSMGTDTGNKDFYDGLLDITHAADMVTVSYNSFKNHYKASLVGHSDSNTGEDTGFLHVTY…
>Cd.00g074320.m01.polypeptide ID=Cd.00g074320.m01.polypeptide|Name=Cd.00g074320.m01.polypeptide|organism=Ceratocystis destructans|type=polypeptide|length=70|location=VNIJ01000009.1:94172..94431- | Cytoplasmic effector probability: 0.805
MQFWTASVLLAFAANAVMAAPSPGVDMDDIDMGENGYYDCNWYYGTDVCMCTNDLLIVEELEFKDNRDAS
>Cd.00g077380.m01.polypeptide ID=Cd.00g077380.m01.polypeptide|Name=Cd.00g077380.m01.polypeptide|organism=Ceratocystis destructans|type=polypeptide|length=353|location=VNIJ01000097.1:67537..68838- | Apoplastic effector probability: 0.568
MKLITSFSYFLLILAPAIQSAHVSGRRGFGVAFLQHELAVLQPRDGSSCLADQHNCGEINQPELCCGASQYCFIQTDSSVGCCSETNACISDICKSSGYLCTTTTTSSGTITTQRACCPRLCPTGSFLCPSASGVGSEGSGCCAYGSTCQGTGGCVGPAVPTITGTSATPNITPVNCATDQRPCANGPGGCCPASADCSVSSNGDVSCVITLSDGPTSLASSSISSSTSSPSASPSSSSLSGGAKAGLAIGVIAATGMLSFVGYVLWQKHRDRRAHFSEGAMSEIEQDDTTVSATRPQNIYTGPNASVGPWTYTGPDAGVGLLRTTNARGVAGNPQHPGEIMEPVEIGSESPR
>Cd.00g077450.m01.polypeptide ID=Cd.00g077450.m01.polypeptide|Name=Cd.00g077450.m01.polypeptide|organism=Ceratocystis destructans|type=polypeptide|length=77|location=VNIJ01000098.1:100853..101086- | Apoplastic effector probability: 0.872
MQRWTVTLLLAFAASALAAPGNVQNAGENKNLDGDAGLARRMILGCQWVEVENVGTVCVCYDDVKGPIVVDNSICQG
C. albifundus PUTATIVE EFFECTORS
>Cd.00g001070.m01.polypeptide ID=Cd.00g001070.m01.polypeptide|Name=Cd.00g001070.m01.polypeptide|organism=Ceratocystis destructans|type=polypeptide|length=76|location=MAOA02000016.1:23461..23691+ | Apoplastic effector probability: 0.72
MQRWTITLLLTFAASALAAGSNNVQNVGESKKGDVDSSIGAEYDNCGFTDSPVGVVCMCLDEDGEPFLAPFEVCLE
>Cd.00g002030.m01.polypeptide ID=Cd.00g002030.m01.polypeptide|Name=Cd.00g002030.m01.polypeptide|organism=Ceratocystis destructans|type=polypeptide|length=73|location=MAOA02000022.1:3943..4164- | Apoplastic effector probability: 0.515
MHAWSIALVFAFTGNAIAAAVGNNAESAKTNSKLDARTPEANCWWENQNCWCEFIPGEPSIYDDENCAGLPKN
>Cd.00g002800.m01.polypeptide ID=Cd.00g002800.m01.polypeptide|Name=Cd.00g002800.m01.polypeptide|organism=Ceratocystis destructans|type=polypeptide|length=74|location=MAOA02000024.1:74956..75180+ | Apoplastic effector probability: 0.508
MHPWSIALVFAFTGNAIAAAVGNDVQSAKTDSRLTARGPEVDCWWDGPCCWCEFIPGEPSIYDDENCDGLPKNG
>Cd.00g002830.m01.polypeptide ID=Cd.00g002830.m01.polypeptide|Name=Cd.00g002830.m01.polypeptide|organism=Ceratocystis destructans|type=polypeptide|length=73|location=MAOA02000024.1:84596..84817+ | Apoplastic effector probability: 0.515
MHAWSIALVFAFTGNAIAAAVGNNAESAKTNSKLDARTPEANCWWENQNCWCEFIPGEPSIYDDENCAGLPKN
>Cd.00g002850.m01.polypeptide ID=Cd.00g002850.m01.polypeptide|Name=Cd.00g002850.m01.polypeptide|organism=Ceratocystis destructans|type=polypeptide|length=76|location=MAOA02000024.1:95889..96119- | Apoplastic effector probability: 0.698
MQRWTITLLLTFAASALAAGSNNVQNVGESKKGDVDSSIGAEYDNCGFTDSPVGVVCMCLDEDGEPFLAPFEICLE
>Cd.00g003210.m01.polypeptide ID=Cd.00g003210.m01.polypeptide|Name=Cd.00g003210.m01.polypeptide|organism=Ceratocystis destructans|type=polypeptide|length=419|location=MAOA02000024.1:221610..223375+ | Apoplastic effector probability: 0.539
MYRSNLLGLAIALLWQSLPGSAADNQAECSLENKCPESAPCCSQYGACGTGAYCLGGCDPRMSFSLDSCVPGPVCESKTYKWDDPDRLVSTSKYLGDPSKADWVYQGNPMEHNGNILLTMPKNSVGTVMATSTYMWYGNVKAKFKTSRGAGVVTAFILMSDVKDEIDYEFIGVDLSTAQTNYYFQGIPDYNNGGNISDISNTFDEFHEYEIRWTPDQIDWLVDGRVGRSKKRADTWNATAQQWDFPQTPARVQLSLWPGGLATNGKGTIDWAGGEIDWNGEDIQKHGYYYATFSEVTIECYDAATAPGSNKKTSYYYSDISATNNTVVDSDKKTILSSFIATGTNMTAGAKKESDSDDESNDSDQVPGGSNVPVTPAHHFVHALYYIPGEILASITNAL…
>Cd.00g003760.m01.polypeptide ID=Cd.00g003760.m01.polypeptide|Name=Cd.00g003760.m01.polypeptide|organism=Ceratocystis destructans|type=polypeptide|length=474|location=MAOA02000025.1:70638..72131- | Apoplastic effector probability: 0.515
MFFFRAVLCALAAVTSTVHAAGVVGRPQGFAKDTTGGGDLTPVSPADINELKEWLTDAEPRVILLEKEYNFIGSEGVCKDYNCCIPASNTCGSSGQNAIDVIDWCKDAPKIKCTYNNVTSINVASNKTLIGLEDKGVLRGAGLRFKGGVSNIIVQNIHITELNPEYIWGGDALFMNDCDNIWIDHVKISLIGRQMVSMGFKSSGRVTISNTEFDGRTSWSASCNGHHYWTILGLGTKDHVSFYGNWIHHTSGRGPDLGKDSLWHLFNNYWSDVSGHAFSVFPEPAVLIEGNVFESVKYPNYGSAGTGIFAVNETTAQTCETALGRPCIENQVSNDCGSLTPQTADNMTTLEFVKKAVDFELEIMSVDKVKDSVMANAGIGKLSGGTLAGDGGNYANNTR…
>Cd.00g005160.m01.polypeptide ID=Cd.00g005160.m01.polypeptide|Name=Cd.00g005160.m01.polypeptide|organism=Ceratocystis destructans|type=polypeptide|length=66|location=MAOA02000026.1:21579..21779- | Apoplastic effector probability: 0.594
MQHWAVTLLLAFAASAMAGGVGGVGPAPDNNDGPELEYESCTFYGDTCWCTNIRGQSIIVDPKWCQ
>Cd.00g005510.m01.polypeptide ID=Cd.00g005510.m01.polypeptide|Name=Cd.00g005510.m01.polypeptide|organism=Ceratocystis destructans|type=polypeptide|length=134|location=MAOA02000026.1:155615..157021- | Apoplastic effector probability: 0.629
MKFSLALVAAVASVVSAAGSADLISQIPSCALECIQTAESGAGCGSGDYSCSCSKLSELTPIATECLLKGACESNVVLQLPGLISKICSASGTVTAPSGSVGTTGGSVASTTGAAVVDSGAERIASTKQHGRSQ
>Cd.00g008250.m01.polypeptide ID=Cd.00g008250.m01.polypeptide|Name=Cd.00g008250.m01.polypeptide|organism=Ceratocystis destructans|type=polypeptide|length=529|location=MAOA02000027.1:221558..223147- | Apoplastic effector probability: 0.595
MHSRVLVSLLAGASASMAANIPANYGAVAARQAADCPAPGSDEQPTTASVNPMGTYPTGGYPAANYPTGGYPAGGFPSTMRTRTRNGGYGYGGYSAPTAAPTSGGGVQAEATDETDEKESDEKESDEKDTGDESGDEYAASSTTEASAEPTKATSTKKAKTTKTKKVKTTTSAGPVGTGTSSDSSSEPDSKSSSDAGSGYTYGGNPGYYATGATPALPASTGSSGSGGSSGGSGGATYSGDGTIVGYGAGTTGGGSGAGTTVASCAELTSAAEAGGVIRISGSLKGCGIVKLASDTSVIGVGADSGCEDTGFVVKNVKNVIIQNLKLHNPPEGKDIIAVDKATQVWIDHIAFSSMGTETGNKDQYDGLLDITHAADMVTVSYNSFKDHYKASLVGHSDS…
>Cd.00g008270.m01.polypeptide ID=Cd.00g008270.m01.polypeptide|Name=Cd.00g008270.m01.polypeptide|organism=Ceratocystis destructans|type=polypeptide|length=72|location=MAOA02000027.1:231404..231622- | Cytoplasmic effector probability: 0.719
MQFWTASVLLAFAANAVMAAPSPVDSDDMGMDTSENGYYNCDWWYGTDVCTCLNERGNRVVVDREYCSSKSK
>Cd.00g008880.m01.polypeptide ID=Cd.00g008880.m01.polypeptide|Name=Cd.00g008880.m01.polypeptide|organism=Ceratocystis destructans|type=polypeptide|length=222|location=MAOA02000027.1:542539..543284+ | Apoplastic effector probability: 0.802
MHATHLLSCVLALAISPAALGAPNYQKVELGARDVSAELHNFDISVIADIDISVGLDTDAKKARRNSENSHVAVDGSILAHQRKPRHAQQPELARRNTTIVPNTGIGYNWDCTTVHGPDPLDCPDAIGQWQDLTNTGEPAEVRVKGGRCVSINYKTCMAFACAPKGDVVVSSVMVSSRLMNPVQTRCTTFGLGGVWANGAGNDTTLKVGLLVNPFQDLPEQR
>Cd.00g010330.m01.polypeptide ID=Cd.00g010330.m01.polypeptide|Name=Cd.00g010330.m01.polypeptide|organism=Ceratocystis destructans|type=polypeptide|length=194|location=MAOA02000028.1:55991..56575- | Cytoplasmic effector probability: 0.724
MRSAALLASLLLPLLGVQAGKLEDNGYTVSYDEDTPESSVNIMSPSSFAYTLNSISIDKEESRAVIYIAENSKEPNHEGKLSLAEIFKEVCALRDTTLSELNLLVFDDLDSDTQRKIGTYRRQKKINRSSNIVLTPGSSGWREFTNLDYYSMAASVIPSKSINKIEVKVMEADGVWDWDDRSGPYDALYFTYSS
>Cd.00g021240.m01.polypeptide ID=Cd.00g021240.m01.polypeptide|Name=Cd.00g021240.m01.polypeptide|organism=Ceratocystis destructans|type=polypeptide|length=187|location=MAOA02000031.1:1184053..1184758+ | Apoplastic effector probability: 0.62
MSKAISSSAPSLVQILALFFFAFASNALCLSIPRPRPADYQISETQVVAHGGGTAFGDSCRNVKLNASFYGEPEEHYSHVNAKCQSDEGKYVPSSLNLNQYIGNFDGKLKWDVRGGFTESCFDCYLRRHSSWKQFTVLHCVCKRAGEKGPVWFPSKTEIDLDTSILNIAGELVAVGISEHTPVSSPV
>Cd.00g022610.m01.polypeptide ID=Cd.00g022610.m01.polypeptide|Name=Cd.00g022610.m01.polypeptide|organism=Ceratocystis destructans|type=polypeptide|length=145|location=MAOA02000032.1:147708..148145- | Apoplastic effector probability: 0.771
MHFSNIVFGIATLSGVAFAVPAPLSTQAAPVPAWTFKDVKRMCSADDTSCTYSFSINTSIDDPVACEYTINAPSASKANVTNEHCGPFTINSSWNGQFGLESAFTIISVTTSKYIAWPSYSDKELANGNTVQPDRAYQVFVVTEI
>Cd.00g022980.m01.polypeptide ID=Cd.00g022980.m01.polypeptide|Name=Cd.00g022980.m01.polypeptide|organism=Ceratocystis destructans|type=polypeptide|length=175|location=MAOA02000032.1:301642..303193+ | Apoplastic effector probability: 0.752
MKFSQIYSLILSAVATSVFGSPVADSQTQGPSIIKVKLGAYGFEPHEIRAEVGDSIQFHFGKGIGSVVQSDFNTPCQPLDGGFVSETFIVDTISSNGESSHVFEVPITNTDPIAFYNGAKGKCNLYNYFGVINGVEDTDQSYQALRTRARAFGSRGPSRDPVMRIADTQHQMQRP
>Cd.00g023590.m01.polypeptide ID=Cd.00g023590.m01.polypeptide|Name=Cd.00g023590.m01.polypeptide|organism=Ceratocystis destructans|type=polypeptide|length=76|location=MAOA02000032.1:536400..536630- | Cytoplasmic effector probability: 0.895
MQRWAVTLLLAFATGALAAGSKNVHIISESKNNQVEGNTRTESGNCAIMEMPAGDTCMCTDEDGNLLPAPMEYCED
>Cd.00g023600.m01.polypeptide ID=Cd.00g023600.m01.polypeptide|Name=Cd.00g023600.m01.polypeptide|organism=Ceratocystis destructans|type=polypeptide|length=74|location=MAOA02000032.1:541944..542168- | Apoplastic effector probability: 0.657
MQTWSVTLLLALAASALAAPPGNVQNVGEGKIDTSEGAGAEVEGCGFVPLPEGGVLCFCLGPDGPVPAPFEFCT
>Cd.00g023860.m01.polypeptide ID=Cd.00g023860.m01.polypeptide|Name=Cd.00g023860.m01.polypeptide|organism=Ceratocystis destructans|type=polypeptide|length=76|location=MAOA02000032.1:636768..636998+ | Cytoplasmic effector probability: 0.892
MQRWAVTLLLAFATGALAAGSKNVHIISESKNNQVDGNTRTESGNCAIMEMPAGDTCMCTDEDGNLLPAPMEYCED
>Cd.00g024260.m01.polypeptide ID=Cd.00g024260.m01.polypeptide|Name=Cd.00g024260.m01.polypeptide|organism=Ceratocystis destructans|type=polypeptide|length=73|location=MAOA02000032.1:824073..824294+ | Apoplastic effector probability: 0.537
MQRWTVTLLLTFAASALAAPPGDVQNVGDITGPNTNTNPAGREDIECWFLGGACICIDEQYVQFRAPEEWCRQ
>Cd.00g024450.m01.polypeptide ID=Cd.00g024450.m01.polypeptide|Name=Cd.00g024450.m01.polypeptide|organism=Ceratocystis destructans|type=polypeptide|length=73|location=MAOA02000032.1:903797..904018- | Apoplastic effector probability: 0.537
MQRWTVTLLLTFAASALAAPPGDVQNVGDITGPNTNTNPAGREDIECWFLGGACICIDEQYVQFRAPEEWCRQ
>Cd.00g024530.m01.polypeptide ID=Cd.00g024530.m01.polypeptide|Name=Cd.00g024530.m01.polypeptide|organism=Ceratocystis destructans|type=polypeptide|length=72|location=MAOA02000032.1:956178..956396+ | Apoplastic effector probability: 0.782
MQRWTVTLLLAFAASALAAPPNVQNVGSTIKQDVGADSHGNENIICSSATGVCICVDEDGESFKAPDAWCMQ
>Cd.00g024610.m01.polypeptide ID=Cd.00g024610.m01.polypeptide|Name=Cd.00g024610.m01.polypeptide|organism=Ceratocystis destructans|type=polypeptide|length=90|location=MAOA02000032.1:1009898..1010170+ | Apoplastic effector probability: 0.68
MQSWTVTFLLALAGTAIAMPAAAESAMDTANTPGSIVARDYKDCCRYYKACFCIETADDTQIAVDVENCVNAPTCERSSLPPQLRGASSS
>Cd.00g024620.m01.polypeptide ID=Cd.00g024620.m01.polypeptide|Name=Cd.00g024620.m01.polypeptide|organism=Ceratocystis destructans|type=polypeptide|length=75|location=MAOA02000032.1:1020772..1020999- | Apoplastic effector probability: 0.758 | Cytoplasmic effector probability: 0.579
MQPWTFASLLALAGTAIALPSADVAKTEGSLVARDYSNCCLLTAKACVCTLDHDGSEVFVAMSFCKDKPNCPEDY
>Cd.00g024950.m01.polypeptide ID=Cd.00g024950.m01.polypeptide|Name=Cd.00g024950.m01.polypeptide|organism=Ceratocystis destructans|type=polypeptide|length=90|location=MAOA02000032.1:1372552..1372824- | Apoplastic effector probability: 0.669
MQPWTVTFLFALAGTAIAMPAVEPADDVADTHGSIAARAYTNCCKWHKACYCVDSFDGTRRAVDVKANCKNAPTCEQSSLPPQLRGSSSK
>Cd.00g027250.m01.polypeptide ID=Cd.00g027250.m01.polypeptide|Name=Cd.00g027250.m01.polypeptide|organism=Ceratocystis destructans|type=polypeptide|length=190|location=MAOA02000033.1:367391..368124+ | Apoplastic effector probability: 0.523
MIPATTLVLALASAAFASPLVARENEVYKPLEISNMEMSCEKSAPSDSLFACTLNFELNDPNAGAAQPSVMPKATCTHHWNWDGQTAEKGSRNTYTTSTLECYSDGQGRNVKSGLLHFSSPSDIQLTLLSSYIKNAKTQSFRSLFFNPVDVRPLTSTKDTELSKVWKDTQGGVQMVNNPRVTVYEPTVNN
>Cd.00g030020.m01.polypeptide ID=Cd.00g030020.m01.polypeptide|Name=Cd.00g030020.m01.polypeptide|organism=Ceratocystis destructans|type=polypeptide|length=179|location=MAOA02000033.1:1545958..1546497+ | Apoplastic effector probability: 0.645
MQFSIITAAIFSALAVAENIVTFESKDSISRQIIFTPTDGYEAVDSVTVSGGASVDVTIPKGWIGNWFSISEGASNTNGMLGEVAFQGWNGLTYFDVSAIVNATDFDGVKEMWPVSSQSPTSGCKTFPCDNAYYLPDDIQTKTTSETHLVCTLGSNGSHKRFVDHDVFPHDYVTGKHRI
>Cd.00g030710.m01.polypeptide ID=Cd.00g030710.m01.polypeptide|Name=Cd.00g030710.m01.polypeptide|organism=Ceratocystis destructans|type=polypeptide|length=167|location=MAOA02000033.1:1769781..1770284- | Apoplastic effector probability: 0.756
MRFSLLTLLSATAALAAPSQVSGGENLEARSDGVTHVVKVTENGISPAQLSTNVGDFIWFKFGNGFNSIVEGEYERPCLSYGNGFSSTTVYHSGRGYFNRVFVVDIPDNRPRWYYSGEGSRCQNGHVAVINPPADGSQTLQSYSRRARRAQAVQTHGQRGGVFEDDD
>Cd.00g030750.m01.polypeptide ID=Cd.00g030750.m01.polypeptide|Name=Cd.00g030750.m01.polypeptide|organism=Ceratocystis destructans|type=polypeptide|length=165|location=MAOA02000033.1:1778720..1779217- | Apoplastic effector probability: 0.609
MRFIFTALLAAAAVMATPTTTPEDSPSKVGKRTTHTVWVGESISPDQIDARVGDEVEFHFLPGVHSVVESSYFDPCHWNGGFASTNMATPSDQTENDFAFVVTIQDANPLWFYNGASKYCMNGAVGAINSPETQSRSVFGFYRAAKYEEYSENPIEPKGGRFVQT
>Cd.00g030830.m01.polypeptide ID=Cd.00g030830.m01.polypeptide|Name=Cd.00g030830.m01.polypeptide|organism=Ceratocystis destructans|type=polypeptide|length=172|location=MAOA02000033.1:1807624..1808142- | Apoplastic effector probability: 0.863
MRLTTALLAFVTGALAMPSGTTGNEPSKVVARAASTHTITVSSGGFSPGDFKADSGDVLEFHFKPGVHAVTQTSFENPCRRINNGFTSGVVVTAQGLEENEWAFQVTLQDENPVWFYKSGDGDCSNNGYVGVVNAPDENGRYYGNFQRAALRKATTELILLPAGGTFVSLDG
>Cd.00g030850.m01.polypeptide ID=Cd.00g030850.m01.polypeptide|Name=Cd.00g030850.m01.polypeptide|organism=Ceratocystis destructans|type=polypeptide|length=171|location=MAOA02000033.1:1811932..1812447- | Apoplastic effector probability: 0.568
MQFSLASLLMLMGATTSVTALSLPKNKAPSTIVVTLDDYGFQPYEFDARVGDSVEFRTSGGSGSVVESAFHVPCQLQHAGFASGMFETNGAETSRVFVVPITNNKPIAFYNGAPGRCNTYGHVGVINGMNNGEQSFSDFKSKALEFRGTAENPSETRGGELKPASPNPAKD
>Cd.00g031150.m01.polypeptide ID=Cd.00g031150.m01.polypeptide|Name=Cd.00g031150.m01.polypeptide|organism=Ceratocystis destructans|type=polypeptide|length=76|location=MAOA02000033.1:1930379..1930609+ | Apoplastic effector probability: 0.72
MQRWTITLLLTFAASALAAGSNNVQNVGESKKGDVDSSIGAEYDNCGFTDSPVGVVCMCLDEDGEPFLAPFEVCLE
>Cd.00g031160.m01.polypeptide ID=Cd.00g031160.m01.polypeptide|Name=Cd.00g031160.m01.polypeptide|organism=Ceratocystis destructans|type=polypeptide|length=73|location=MAOA02000033.1:1941699..1941920- | Apoplastic effector probability: 0.515
MHAWSIALVFAFTGNAIAAAVGNNAESAKTNSKLDARTPEANCWWENQNCWCEFIPGEPSIYDDENCAGLPKN
>Cd.00g031520.m01.polypeptide ID=Cd.00g031520.m01.polypeptide|Name=Cd.00g031520.m01.polypeptide|organism=Ceratocystis destructans|type=polypeptide|length=76|location=MAOA02000034.1:25228..25458- | Apoplastic effector probability: 0.698
MQRWTITLLLTFAASALAAGSNNVQNVGESKKGDVDSSIGAEYDNCGFTDSPVGVVCMCLDEDGEPFLAPFEICLE
>Cd.00g031990.m01.polypeptide ID=Cd.00g031990.m01.polypeptide|Name=Cd.00g031990.m01.polypeptide|organism=Ceratocystis destructans|type=polypeptide|length=387|location=MAOA02000034.1:210961..212392- | Apoplastic effector probability: 0.755
MVYITKVALLSAFAAFASAHTVILAANGIEGSPTSVGFKVESSIARNCTGIKPCQQDATIIRDAEISANLVNECGRTQLSGNIDIGEATENAIAAKAVTQANPGDKVTVTIHQVNSDGAGPYVCDMDMTSNTLGVSGQTPLVVENNVPGTNGFSQAKTQQFNITVTMPDNMNCTGASTGNICTIRCRNNALAGPFGGCFPVQQPGKTGTNSAKTIGTASDLKTIEEQVLSSQKDLPAAIQANKNAGSNGAVEDVAVLNTLLASFPSSSFPVQTPAPGGVDDNAATPATPTDAPASNTGNGGNTGNGGNTGNGGNTGNGGNTGTGGNTGNGGNTGTGGNGGRGRNRGAGRGAAGTGGRGGRGGNNGAKTRRSEGLRWARRVISMKQEA
>Cd.00g035770.m01.polypeptide ID=Cd.00g035770.m01.polypeptide|Name=Cd.00g035770.m01.polypeptide|organism=Ceratocystis destructans|type=polypeptide|length=381|location=MAOA02000034.1:1645701..1647023+ | Apoplastic effector probability: 0.5
MVALDTSLLTALANLGLLNGCLIDLSVVLDANIGTCPSYNVKLPQGYLPTLDGHSLSFEKYADKRAVECPTVVTVDPFNPPQALSTEDTVNLQIFLGVLDLINVNADLQLNLTDILDLMVKLNINLLDLVNLDLDVDVGGRDALVNLGDVLDLLKPNHDKAPGVISEILSNVTPVISGLLDTVGGLLSGLLGKRQTTDDVISMAMARRREYAYSSEASPDYGNGAGSQPTGSGYDSASNGAATTTTTAAIVAPTPKTATGPTIKSVSSPNGPTHPIDFKPNCGTCLAPSAPNVIEVEVTDLTDCVNRCYLSASGGLIDVLVDAEVNVLNILNIDLCLAVSILGTSSTGTQTCRYLTGTGVGSTVPSSAYQSVAECITYQKA
>Cd.00g039010.m01.polypeptide ID=Cd.00g039010.m01.polypeptide|Name=Cd.00g039010.m01.polypeptide|organism=Ceratocystis destructans|type=polypeptide|length=186|location=MAOA02000035.1:521486..522046+ | Apoplastic effector probability: 0.572
MRFNFSVASLVALACSTLAAASPACKCLTKTDSTELVDAYARMIGAFNSQDAARYLTEDFRSYSQSINTFLNPVSPSDDYTFNRTSFEFAQTNQLGTPLEIVSTPVVDCTHVSFIWTSTFGMGRKARGITILSTVQVDGQWRINRFDVEFNSLNWAYNMGQYYCLFGAAVGNATVCGAPPAAAKLI
>Cd.00g043910.m01.polypeptide ID=Cd.00g043910.m01.polypeptide|Name=Cd.00g043910.m01.polypeptide|organism=Ceratocystis destructans|type=polypeptide|length=67|location=MAOA02000035.1:2459674..2459877- | Apoplastic effector probability: 0.67
MQSWTVTFLLALAGTALAMPAVDTTNTNGNIVARDLKDCFIFEGNCFCKGNDGIPRGVDMSLCTGDD
>Cd.00g044250.m01.polypeptide ID=Cd.00g044250.m01.polypeptide|Name=Cd.00g044250.m01.polypeptide|organism=Ceratocystis destructans|type=polypeptide|length=76|location=MAOA02000035.1:2576807..2577037+ | Apoplastic effector probability: 0.72
MQRWTITLLLTFAASALAAGSNNVQNVGESKKGDVDSSIGAEYDNCGFTDSPVGVVCMCLDEDGEPFLAPFEVCLE
>Cd.00g045820.m01.polypeptide ID=Cd.00g045820.m01.polypeptide|Name=Cd.00g045820.m01.polypeptide|organism=Ceratocystis destructans|type=polypeptide|length=135|location=MAOA02000036.1:583795..584365- | Apoplastic effector probability: 0.773
MKASTIFLAAIAGVVSAQTGLPSCATDCVSGFTSGSTIADCSQGDVACICGNNDFLSQIACCLVDACNEQDQATTLGYASNLCAGFGVTVPDAIACNSASSGSNSTTSGIAGAAALSGSAGVAGVAGMLAAFALL
>Cd.00g047830.m01.polypeptide ID=Cd.00g047830.m01.polypeptide|Name=Cd.00g047830.m01.polypeptide|organism=Ceratocystis destructans|type=polypeptide|length=229|location=MAOA02000036.1:1416036..1416725- | Apoplastic effector probability: 0.851
MVSFTALVAAIVGFTSVATASPVAIPDPAVNVTEVELMKRSGTPNSSGMHDGYFYSWWSDGGADATYTNNEKGAYSITWSTGGNLVGGKGWKPGSARTINYSGTYAPNGNSYLAVYGWTTSPLVEYYIVENFGTYNPSSGATKVGSINAEGSVYDLYTSTRTNAPSISGTATFQQYWAVRQAKRSSGQVDTSIFFNAWSDAGLQLGAHDYQIVATEGYFSSGSSSITVW
>Cd.00g048800.m01.polypeptide ID=Cd.00g048800.m01.polypeptide|Name=Cd.00g048800.m01.polypeptide|organism=Ceratocystis destructans|type=polypeptide|length=187|location=MAOA02000036.1:1851199..1851835+ | Cytoplasmic effector probability: 0.844
MYFSKLTILSALVVSVLAAPTCDSGVSKRADVLTAKNYADFQVSSGVAGNALQEVDDEFNAAAFRANPADVSDNDIAIMKAARVTAENAETEAGGFNEAIDAAGKDTDAGKALQNGKIKNKVMKLELQVLLADIEIGKNGDADGSVASKRAQELTKLNKNVALDEKNAGAASTAVDFQGSSDPATSG
>Cd.00g051120.m01.polypeptide ID=Cd.00g051120.m01.polypeptide|Name=Cd.00g051120.m01.polypeptide|organism=Ceratocystis destructans|type=polypeptide|length=403|location=MAOA02000036.1:2787279..2788490- | Apoplastic effector probability: 0.622
MPSFSTLFAAMLAVASTASAHMKITSPVPINAETMNNFPLAADGSDFPCKFGSNGYEYSSDSTENKYSVGSTDNELAFMGSAVHAGGSCQISITYDRPPTKDSVWKVITSFEGGCPAKDQSGNFPVEDPNYIDPYTYNFAIPDGLEPGQYTLALTWFNKLGNREMYMNCALATLEGTGGDKSVYDSLPDMVVANIGNGCSTPPATDLQYPDPGLNLQMFNGATEAWGNLVGTCTAFTGPAVSSAPAGTAPSYPTQAAQDSTAPSYGVPTNAPGGAYAPSGDSQAAPTKYVPSGGLFLATSDVKVTATPTMTYYSPTPTPTTDVGSDSVYEAGTSCDYSQEGVWNCVGENSFQRCASGEWSAVAKLASGIVCTPGKSKDFVYKASGSGVKRALRIGAKMV…
>Cd.00g051750.m01.polypeptide ID=Cd.00g051750.m01.polypeptide|Name=Cd.00g051750.m01.polypeptide|organism=Ceratocystis destructans|type=polypeptide|length=52|location=MAOA02000037.1:2996586..2996741+ | Apoplastic effector probability: 0.789
MQRWTITLLLTFAASALAAGSNNVQNVGESKKGDVDSSIGAEYDNCGFTDSP
>Cd.00g052430.m01.polypeptide ID=Cd.00g052430.m01.polypeptide|Name=Cd.00g052430.m01.polypeptide|organism=Ceratocystis destructans|type=polypeptide|length=90|location=MAOA02000037.1:259191..259463- | Cytoplasmic effector probability: 0.737 | Apoplastic effector probability: 0.703
MQFSSIFSLAILASGAAAAGVTACNGKAQACIDQATTSATSCQAGDWACGCKNIDKIQQAATSCVINACGDINSALGAAQEARAICGKQK
>Cd.00g052760.m01.polypeptide ID=Cd.00g052760.m01.polypeptide|Name=Cd.00g052760.m01.polypeptide|organism=Ceratocystis destructans|type=polypeptide|length=323|location=MAOA02000037.1:441249..442220- | Apoplastic effector probability: 0.613
MVSFNSLLSILAIAGSSLAVSNPGACSGVCGNSHDPSIIIDSAGTYWRFSTGGKIAIHTAPSLTGPWEYNGAAIPDGSIINLTGKDDLWAPEVIQVGDTYYLFYSVSSFGSQASAIGVATSKTLGTGSWRDLGSSGVTSKSGSSYNAIDASLTMIGSDYYMTFGSFWKDIYQVKMTNPPTKVASGQSSAQVIYNKDDTAIEGASLFKYGNYYYMFYSQGQCCGYDKSKPADGQEYRIKVCRSETGTSDFVDQNNVKCTLGGGTLVLGTHDWVYGPGGQGVYNDPEYGPVLYYHYVDTRIGFADGDKKMGWNQLDFSSGWPVVK
>Cd.00g054940.m01.polypeptide ID=Cd.00g054940.m01.polypeptide|Name=Cd.00g054940.m01.polypeptide|organism=Ceratocystis destructans|type=polypeptide|length=156|location=MAOA02000037.1:1295992..1296529- | Apoplastic effector probability: 0.587
MQLSYAISGFLALANLAVASSPTCLLLAVAKQPEPSNLDLVCTEYQSNMLGNITESCASEADAQDAYEAYVSDCEKRNYTIASMSPYGSPTNTANPTATDSTASSTTTLDAANASGSSTGSSATSSVSTAGAGGIVPSRSTVISALVGAGIVGFFL
>Cd.00g055980.m01.polypeptide ID=Cd.00g055980.m01.polypeptide|Name=Cd.00g055980.m01.polypeptide|organism=Ceratocystis destructans|type=polypeptide|length=201|location=MAOA02000037.1:1759921..1760684- | Apoplastic effector probability: 0.79
MVSLRSTVLSIALVFATSVVAQSESYTIDPESVDINTRTRWCSDQTIQCPMVCKQTSGGTPEVNTCDPESLSYGCLCSNGVQPNITEYSLTLPYYICTEWGNQCVKDCGNHNNECASACREEHPCGALNPTRANATTTTADATATATSTSSSGPSLLSDSGSSSSSGGSSSAAASLRSFEAGQMYGLTALMSGLLAGFAML
>Cd.00g057710.m01.polypeptide ID=Cd.00g057710.m01.polypeptide|Name=Cd.00g057710.m01.polypeptide|organism=Ceratocystis destructans|type=polypeptide|length=152|location=MAOA02000037.1:2489696..2490250- | Apoplastic effector probability: 0.917
MKFSLASTLLAAVAAVSAAPSKQQLDDRSTPTELTFRFHAAAAQYDLSFPADGQFHETGNTELNVNLIDTPNINAMTQCEFKTNGAMALASNFDDSGNPQVAVGPPQPIVAVKCWGTCVPIYGDCFINGVSQGGCCSGYCAANKCRPFQVTY
>Cd.00g058960.m01.polypeptide ID=Cd.00g058960.m01.polypeptide|Name=Cd.00g058960.m01.polypeptide|organism=Ceratocystis destructans|type=polypeptide|length=360|location=MAOA02000037.1:3003715..3005085- | Apoplastic effector probability: 0.683
MVSPTLFVLAAAASIASATPVLVERAGCTFTTAAAAISGASKCSTVTLNNIAVPAGTTLDLTKLAANTKVIFAGTTTFGYKEWEGPLISIAGTGIEVSSAAGAKIDCQGQRWWDTKGSNGGKTKPKFFAAHKMINSKITGLNVINTPVQAFSINGAKNLGVYDINIDNSAGDTGGGHNTDAFDVGSSSGVYISGAYIRNQDDCLAINSGTNITFTNGYCSGGHGLSIGSVGGRSDNVVSGVTITNSKILDSDNGVRIKTVYGATGSVSGVTYSDITLSNIAKYGIVIEQDYQNGSPTGTPTAGVPITDVTIKNVKGTVARSGTDVYILCASCSKWTWSGVSVTGGKASTKCKGIPTGASC
>Cd.00g059940.m01.polypeptide ID=Cd.00g059940.m01.polypeptide|Name=Cd.00g059940.m01.polypeptide|organism=Ceratocystis destructans|type=polypeptide|length=142|location=MAOA02000037.1:3312749..3313937+ | Apoplastic effector probability: 0.64
MRFTTALFAFVAAVSAQTGTATSEAAPAETTLTSAQIECLKNCDDSDVNCRANCVMVPNPNDAQVNATTECVAGCPQGNGTEAETQAYIDCSQDCVNQFYYNVVSGTPASGTQGSSGSSGSSASGSAASATASAARLPRKFA
>Cd.00g061420.m01.polypeptide ID=Cd.00g061420.m01.polypeptide|Name=Cd.00g061420.m01.polypeptide|organism=Ceratocystis destructans|type=polypeptide|length=76|location=MAOA02000038.1:27154..27384- | Apoplastic effector probability: 0.698
MQRWTITLLLTFAASALAAGSNNVQNVGESKKGDVDSSIGAEYDNCGFTDSPVGVVCMCLDEDGEPFLAPFEICLE
>Cd.00g062650.m01.polypeptide ID=Cd.00g062650.m01.polypeptide|Name=Cd.00g062650.m01.polypeptide|organism=Ceratocystis destructans|type=polypeptide|length=179|location=MAOA02000038.1:468847..469590+ | Apoplastic effector probability: 0.652
MHTTKLAAATAAVFASAVIAQSSEDVFGLEPCSTRCYQQTAQLIGCSSDDFPCLCRVWDIDFRAQYTSCLIEGCTGSPNTVTVDELKQRVCTEALVSNLTASWASIGTTPYATTTGEAAESTARTGTETPSTNTMTSGLAPSSPGVSASVRLGMTDIKVLAACLVAAATAMRVFTDGIF
>Cd.00g062950.m01.polypeptide ID=Cd.00g062950.m01.polypeptide|Name=Cd.00g062950.m01.polypeptide|organism=Ceratocystis destructans|type=polypeptide|length=369|location=MAOA02000038.1:615153..616262+ | Apoplastic effector probability: 0.565
MSCSSRIVFSTATLAGLVSAIASYSIGPTGTTTYRMIKNYNHTNFFDEFEFFTEPDPTHGYVEYVGPEIAKKNGYAKCVDGYIYLGTDHVTFNPENGRMSTRLKSKQNFTRSLIISDIAHMPSGPGIWPAFWSFGEEWPNSGEIDIIEGVNLDLTNHVALHTGPGCTIINTGSAETTALDHDDCHYREGRQGCGQFTQAPFGTAFNAISGGVYALDWTADYIAMYFFPRDSIPADISDETPDPGTWGAPMAKFNGGSGCDIGSHFNEHNLVFNTDFCGDWAGSVWKWDKNLTSMAEECVDFVGANPRLYSKTYWLISTVKIYETVDKQAPKAGVLPTGGYFTGASATDTALTVHNSTASGPRRAWLGAG
>Cd.00g064620.m01.polypeptide ID=Cd.00g064620.m01.polypeptide|Name=Cd.00g064620.m01.polypeptide|organism=Ceratocystis destructans|type=polypeptide|length=261|location=MAOA02000038.1:1389295..1390256- | Apoplastic effector probability: 0.728
MQLLYPICLALVALFEAALAQSQYTMSGFKYDGCVEVDPNHFDVMYAHPAGGRTPEDCQYVCRGYAYVGVFNDACRCGNDAGELNRQDEDVCNNPCKGDSSLGWCGSSGPTCGKYANLYCATSEQPVPDSPTYQPDDDCDESTSSEETSLDSYIYSSTPTDKSACSPTLPLTYSYGDSDTSGSYTLTTVTSTLGTYTHTAHTTTETKEWTTTLSGATAAYTTVTFTSAQTSVITGDYTSTAVTTYASLMAAVVAIMGAALV
>Cd.00g066600.m01.polypeptide ID=Cd.00g066600.m01.polypeptide|Name=Cd.00g066600.m01.polypeptide|organism=Ceratocystis destructans|type=polypeptide|length=158|location=MAOA02000038.1:2165464..2165997- | Apoplastic effector probability: 0.601
MVSFTTVLVAALAAFEGVAAGPIDYRQWPRFTVPQVHFEILSLRQSTSLNRKALVEATCLDRNAHIVFHDENAAEMAICDNFQNGDKCDGTIAFTKGEKLSASFNVKADTPGATITITRLGWEQCVRAAREVCPTGSLTAVCYGGASKGNISFRLDNN
>Cd.00g067350.m01.polypeptide ID=Cd.00g067350.m01.polypeptide|Name=Cd.00g067350.m01.polypeptide|organism=Ceratocystis destructans|type=polypeptide|length=134|location=MAOA02000038.1:2439409..2439876+ | Apoplastic effector probability: 0.885
MKFSILPMIASAMAVSISYDGVYSSDLSLANVACSDGDHGLLAKYPTLGNLPAFPNVGGIPDIAGWNSDKCGTCWQVTAPNGNSIFVLGVDSGTGNFNVNPDAFTALVGSTNPGRVDNVQYQQVDVTNCKMPAN
>Cd.00g069240.m01.polypeptide ID=Cd.00g069240.m01.polypeptide|Name=Cd.00g069240.m01.polypeptide|organism=Ceratocystis destructans|type=polypeptide|length=175|location=MAOA02000038.1:3192374..3192961+ | Apoplastic effector probability: 0.8
MRFFISLASLAAAVSAAPSLPSSSALVDPIPSSLLPSTFSTIVTPEISILPIPVTTLPPDATVAPPSIPNTTPAPTSTWSEPSRVNDFPFTRAIPPLNNTVTGPCKEVKCRSGFECHVYGDNAQCVAVGGSQCGTVWCPGNMSCCNASCSICVPPGGMCTQQFCGDIQEDVDTST
>Cd.00g070770.m01.polypeptide ID=Cd.00g070770.m01.polypeptide|Name=Cd.00g070770.m01.polypeptide|organism=Ceratocystis destructans|type=polypeptide|length=207|location=MAOA02000038.1:3699413..3700187- | Apoplastic effector probability: 0.903 | Cytoplasmic effector probability: 0.514
MKFLLFLTFCCTIVFGAIIPSSPDLKPSTAVADDPTGPPQLHKLLSRDSSSAYKEAKRAAKAEGVTLENGQTYYFMSCNTVRAGYTSREPAVAYVLEQTGCTHVALVVGKVTKTRWSKKFEATYLNVSDSPSGTAWKQSVNDYSPRSNQKLIYGGEAVSNPSISSLSTAGNNWVERANVGGPGGGRQYSASMNCLNYYYDLRDMIAA
>Cd.00g071190.m01.polypeptide ID=Cd.00g071190.m01.polypeptide|Name=Cd.00g071190.m01.polypeptide|organism=Ceratocystis destructans|type=polypeptide|length=374|location=MAOA02000038.1:3902471..3903595- | Apoplastic effector probability: 0.565
MKFTIVLVAIVKAVAAVSVSGAAEGFASGVTGGGYGSTVYPKTNDELVSYLSSADALNIVLTKTFDFTDSEGTVTGDGCAPWGTGSTCQVAINKDNWCGNYQPDAPKVSVTYKKAGQLGLTVGSNKSIIGEGTAGVIKGKGLRIVKQKNVIIQNVHITGLNPQYVWGGDAITLNGADLVWIDHVKTSLIGRQHIVLGNDASNRVTISNCEIDGQTSWSATCDGHHYWSMYFTGSNDMITLKNNYVHHTSGRAPKVAGNTLLHAVNNYWSDNTGQAFEADAGSNILIEGNVFENIKSIAKVSSGKIFSSPDATSNKACSAALGRNCEVNSYTSSGTLSSKDTSFLSNFGGKKVASAAAVSTVAGVKSSAGFGKIY
>Cd.00g071740.m01.polypeptide ID=Cd.00g071740.m01.polypeptide|Name=Cd.00g071740.m01.polypeptide|organism=Ceratocystis destructans|type=polypeptide|length=76|location=MAOA02000006.1:3126..3356+ | Apoplastic effector probability: 0.72
MQRWTITLLLTFAASALAAGSNNVQNVGESKKGDVDSSIGAEYDNCGFTDSPVGVVCMCLDEDGEPFLAPFEVCLE
>Cd.00g071750.m01.polypeptide ID=Cd.00g071750.m01.polypeptide|Name=Cd.00g071750.m01.polypeptide|organism=Ceratocystis destructans|type=polypeptide|length=73|location=MAOA02000006.1:14414..14635- | Apoplastic effector probability: 0.515
MHAWSIALVFAFTGNAIAAAVGNNAESAKTNSKLDARTPEANCWWENQNCWCEFIPGEPSIYDDENCAGLPKN

## Sheet: PHI-base phenotypes 
GO Annotations and proteinSequence								Top Hit Phenotype in PHI-base				Phenotype of other hits in PHI-base
BZIP-type transcription factor MBZ1
MSGQSVDPVDTMLNMDGFENVSHYSPELSPSSSHKSAFIARPSSQATTPI								reduced virulence					mixed
Regulator of cytoskeleton and endocytosis RVS167
MSFKGLTKSIQRAPQQFKAKFSIGENTKDPVYTDAERRFAELETETKKLH								reduced virulence					unaffected
1-phosphatidylinositol phosphodiesterase
MRFSFLTTLACLALCQAARYKDVDDFWSFDVDAGENADWMRDMADDTPLT								reduced virulence					mixed
Transcription activator AMTR1
MEDAAPQADKSAPCRTLRPYFSRSRGACMLCRQRKKKCDERKPSCWTCTR								unaffected					mixed
Phospho-2-dehydro-3-deoxyheptonate aldolase AMT16
MAYFQPNPNVGNTASSEDWRIKGYNPLTPPDLLQHEIPQTENSKKTVISS								reduced virulence					mixed
Acyl-CoA ligase sidI
MTTQTRIDTPAPSTQRQRLSILYGPTDVPLVDLTLGDLLELQGYQYGNRE								reduced virulence					mixed
Dipeptidase sirJ
MSSQPLLNAAPPGQLLSTTKPRSRLKCGLPKGFKTLVATAIAVAVVFDAG								increased virulence					mixed
bZIP transcription factor hapX
MTGSGVSGGPSTIVGTTSEKFASSSTTKASIKKQPLLKLNTRNIAPLPSK								unaffected					loss/reduced virulence
1-phosphatidylinositol phosphodiesterase
MTPDLSANGPESFSNRQSHKSVSCCAWLPFTMANLSPRAVSRWTAVLLAC								reduced virulence					effector (plant avirulence determinant)
1-phosphatidylinositol phosphodiesterase
MRFSLFAALPFLALSYAGLFKDINDPWSFDVDLSQVGDWMGTIADDTPLS								reduced virulence					mixed
Alkaline protease 1
MVSFKNLALLLAATLTLGEVDASSQKYIVTLKPNLSKRDLDAHLSWARGV								unaffected					mixed
1-phosphatidylinositol phosphodiesterase
MRLSIFANLASLALCRAAYYKGFNNDWSFDMDSVQYSDWMNDLTDDVSLS								unaffected					mixed including lethal
Major facilitator superfamily multidrug transporter NAG4
MESTSHAHGPGADLEDKPDPSPMSGYRLGSSTSHGSHATRHSLHTLRSTA								reduced virulence					mixed
1-phosphatidylinositol phosphodiesterase
MRFSLFTTLAFLTFSHAATYKGITDNWSFDLNAGQMADWMATIADDTPLQ								effector (plant avirulence determinant)					mixed
Probable aspartic-type endopeptidase CTSD
MRTSTICLQALSLSSLASAFYIWKPCAGDGSCEHKPTAAQARDNLDTRER								reduced virulence					mixed
1-phosphatidylinositol phosphodiesterase
MRFSLFATLASLALCHAAEYKGFGDDWSFDLENAQNTDWMSSLNDLLPLS								unaffected					mixed
1-phosphatidylinositol phosphodiesterase
MRLSLFATLASLAFSQAAIYQGINDFWSFDVDAGSYADWMHNIADNTPLS								reduced virulence					mixed
Calcium channel YVC1
MARWTLMSLLGLAQTPAEANSRQSWLRHEQQTLLPRFRHADIPSAFPPLE								reduced virulence_loss of pathogenecity					mixed
1-phosphatidylinositol phosphodiesterase
MRFSLLATLASLALSHAATFRGVEDYWSFDVSEGQYADWMHYIVDSTPLT								reduced virulence					mixed
C2H2 finger domain transcription factor dvrA
MYADSQQQSFGHRQQQQHSQPSVSQNIPMRPVTPMTSEAATTLSMINTSG								effector (plant avirulence determinant)					mixed including lethal
D-arabinitol dehydrogenase 1
MSGLPKTMKALRYEKPEDFSIVEVPLPTLRENDVLVKVKACGVCGTGELS								reduced virulence					mixed
1-phosphatidylinositol phosphodiesterase
MRFSFFASLAFLAHAHAGSYNNVDDPWSFDVGDGQYADWMQNIADNTPLS								reduced virulence					mixed
Initiation-specific alpha-1,6-mannosyltransferase
MLSAKRALTGALFIIILFFLLTQTEDSAAIKSSSNSSSSHLSSTSKAASS								reduced virulence					unaffected
Beta-1,2-xylosyltransferase 1
MIKRLSHSVSRRPQFILRFIARYVVAGVLVLYLFKYLLNAPAFTDDPISH								no hits found
Ferric/cupric reductase transmembrane component 1
MSALAMQSLFHLLARHEGHHDDEGEEDSHLEVGETDHHDDHNHGPDRQWA								loss of pathogenecity					mixed
Carboxypeptidase S1 homolog A
MLGFGSVASIGKAALMWLAIVPSFTVAQYPSIEFSDQFSEEIPIDNTMTI								reduced virulence					mixed
Sucrose non-fermenting protein kinase 1
MQHLAPPDAKGPAHGGFEDEELTISLSPSRRNSKRNLDPNDPSILAGSAP								reduced virulence					mixed
C2H2 finger domain transcription factor mtfA
MNSVLPMPYSASSNMAYANSRYGYMQPPPSPPADDSTKCSLPSISNLLGL								reduced virulence					mixed
1-phosphatidylinositol phosphodiesterase
MRFSLVTTLACLAFSHAAKYQNIDDVWSFDVNARKNRDWMSNIADDTPLS								hypervirulence					mixed including lethal
1-phosphatidylinositol phosphodiesterase
MRFPLFIILAYVGFGHAGSFKGIKDLWSFDLRDFEHSNWMSTIDDNVRLS								hypervirulence					mixed including lethal
1-phosphatidylinositol phosphodiesterase
MRFSLFATFAFLAFTYAGVYKGINDTWSFDLLDGQYADWMADLDDNVKLS								reduced virulence					mixed
1-phosphatidylinositol phosphodiesterase
MRFSLFATLASLAFAYAGVYKGIDDTWSFDLANGQHADWMATLDNSAKLT								reduced virulence					mixed also effector (plant avirulence determinant)
Patatin group M-2
MNSIELQPTDRPVVILSLDGGGARGLSSLLILEHILEQIRDIQNLDQVPK								reduced virulence					mixed also effector (plant avirulence determinant)
Endochitinase B
MLAPVFRRLGCYHCCCSFGAAPAVADIVDSISIAVASELNSPNATDCSGA								reduced virulence					mixed

[truncated: 1 more sheets: C_destructans specific effector]
