# Supplementary material for: Whole genome sequencing and analysis of multiple isolates of Ceratocystis destructans, the causal agent of Ceratocystis canker of almond in California
Source: Sci Rep. 2023 Sep 8;13:14873. doi: 10.1038/s41598-023-41746-6 (PMC10491840; doi:10.1038/s41598-023-41746-6)
Supplement: Supplementary file 2 — Supplementary Information 2. [file 41598_2023_41746_MOESM2_ESM.xlsx]

## Sheet: KARE490
Cd.00g001050.m01.polypeptide	-	GH72(17-293)	-	-	Y (1-17)	1
Cd.00g001270.m01.polypeptide	-	GH20(177-522)	-	-	Y (1-25)	1
Cd.00g003520.m01.polypeptide	-	GH92(249-749)	-	-	Y (1-29)	1
Cd.00g007500.m01.polypeptide	-	AA7(188-387)	-	-	Y (1-53)	1
Cd.00g008840.m01.polypeptide	-	GH16_18(87-242)	-	-	Y (1-20)	1
Cd.00g008990.m01.polypeptide	-	GH47(237-864)	-	-	Y (1-45)	1
Cd.00g011080.m01.polypeptide	-	GH18(277-626)	-	-	Y (1-20)	1
Cd.00g011180.m01.polypeptide	-	AA8(26-181)	-	-	Y (1-20)	1
Cd.00g012950.m01.polypeptide	-	GH125(91-529)	-	-	Y (1-23)	1
Cd.00g016960.m01.polypeptide	-	GH72(16-330)	-	-	Y (1-26)	1
Cd.00g018030.m01.polypeptide	-	GH72(34-331)	-	-	Y (1-25)	1
Cd.00g019120.m01.polypeptide	-	AA11(34-213)	-	-	Y (1-28)	1
Cd.00g020690.m01.polypeptide	-	GH55(47-789)	-	-	Y (1-23)	1
Cd.00g020990.m01.polypeptide	-	GH3(91-313)	-	-	Y (1-19)	1
Cd.00g023460.m01.polypeptide	-	GH43_22(153-369)	-	-	Y (1-46)	1
Cd.00g024010.m01.polypeptide	-	AA3_2(36-616)	-	-	Y (1-25)	1
Cd.00g024580.m01.polypeptide	-	AA16(18-185)	-	-	Y (1-29)	1
Cd.00g024700.m01.polypeptide	-	PL1_4(110-293)	-	-	Y (1-28)	1
Cd.00g025790.m01.polypeptide	-	GH16_18(77-232)	-	-	Y (1-18)	1
Cd.00g025920.m01.polypeptide	-	GT24(1166-1413)	-	-	Y (1-19)	1
Cd.00g025950.m01.polypeptide	-	GH16_1(75-301)	-	-	Y (1-21)	1
Cd.00g025960.m01.polypeptide	-	GH16_1(75-301)	-	-	Y (1-21)	1
Cd.00g025970.m01.polypeptide	-	GH16_1(75-301)	-	-	Y (1-21)	1
Cd.00g025990.m01.polypeptide	-	GH30_5(26-478)	-	-	Y (1-21)	1
Cd.00g026300.m01.polypeptide	-	GT57(86-317)+GT57(356-590)	-	-	Y (1-50)	1
Cd.00g026880.m01.polypeptide	-	GH76(28-396)	-	-	Y (1-22)	1
Cd.00g028130.m01.polypeptide	-	AA11(31-218)	-	-	Y (1-21)	1
Cd.00g028260.m01.polypeptide	-	AA1_3(53-360)	-	-	Y (1-29)	1
Cd.00g028660.m01.polypeptide	-	AA7(53-263)	-	-	Y (1-18)	1
Cd.00g030730.m01.polypeptide	-	GH15(56-456)+CBM20(518-604)	-	-	Y (1-23)	1
Cd.00g031100.m01.polypeptide	-	AA1_2(37-373)	-	-	Y (1-17)	1
Cd.00g031120.m01.polypeptide	-	GH18(50-407)	-	-	Y (1-23)	1
Cd.00g031320.m01.polypeptide	-	CE1(36-234)	-	-	Y (1-20)	1
Cd.00g031540.m01.polypeptide	-	GH55(20-773)	-	-	Y (1-23)	1
Cd.00g031700.m01.polypeptide	-	GH93(53-358)	-	-	Y (1-28)	1
Cd.00g032070.m01.polypeptide	-	AA8(26-216)+AA3_1(253-800)	-	-	Y (1-19)	1
Cd.00g032110.m01.polypeptide	-	AA9(10-233)	-	-	Y (1-22)	1
Cd.00g032130.m01.polypeptide	-	GH74(78-183)	-	-	Y (1-22)	1
Cd.00g032920.m01.polypeptide	-	AA8(33-205)	-	-	Y (1-28)	1
Cd.00g033090.m01.polypeptide	-	GH16_3(27-275)	-	-	Y (1-29)	1
Cd.00g033290.m01.polypeptide	-	GH31(363-811)	-	-	Y (1-32)	1
Cd.00g033780.m01.polypeptide	-	PL4_1(21-529)	-	-	Y (1-23)	1
Cd.00g034320.m01.polypeptide	-	GH16_1(74-299)	-	-	Y (1-21)	1
Cd.00g035010.m01.polypeptide	-	GH32(62-411)	-	-	Y (1-32)	1
Cd.00g035020.m01.polypeptide	-	GH32(63-412)	-	-	Y (1-52)	1
Cd.00g037310.m01.polypeptide	-	GH16_1(104-326)	-	-	Y (1-20)	1
Cd.00g037680.m01.polypeptide	-	AA11(21-221)	-	-	Y (1-21)	1
Cd.00g038340.m01.polypeptide	-	GH72(21-330)+CBM43(381-468)	-	-	Y (1-22)	1
Cd.00g039160.m01.polypeptide	-	GH16_19(105-276)	-	-	Y (1-23)	1
Cd.00g039590.m01.polypeptide	-	GH128(184-396)	-	-	Y (1-23)	1
Cd.00g040930.m01.polypeptide	-	GH51(195-636)	-	-	Y (1-32)	1
Cd.00g041780.m01.polypeptide	-	AA7(193-635)	-	-	Y (1-20)	1
Cd.00g045490.m01.polypeptide	-	AA8(23-200)+AA3_1(227-746)	-	-	Y (1-18)	1
Cd.00g046130.m01.polypeptide	-	GH16_18(66-221)	-	-	Y (1-20)	1
Cd.00g047100.m01.polypeptide	-	GH28(38-353)	-	-	Y (1-27)	1
Cd.00g047890.m01.polypeptide	-	GH13_1(57-364)+CBM20(519-609)	-	-	Y (1-21)	1
Cd.00g047960.m01.polypeptide	-	GH37(50-626)	-	-	Y (1-20)	1
Cd.00g048480.m01.polypeptide	-	GH5_5(213-487)	-	-	Y (1-24)	1
Cd.00g049470.m01.polypeptide	-	GH131(18-253)	-	-	Y (1-17)	1
Cd.00g050810.m01.polypeptide	-	GH18(66-467)	-	-	Y (1-21)	1
Cd.00g050920.m01.polypeptide	-	PL1_9(186-367)	-	-	Y (1-30)	1
Cd.00g050930.m01.polypeptide	-	AA9(9-224)	-	-	Y (1-21)	1
Cd.00g050950.m01.polypeptide	-	AA9(9-223)	-	-	Y (1-23)	1
Cd.00g052500.m01.polypeptide	-	GH53(23-349)	-	-	Y (1-20)	1
Cd.00g052890.m01.polypeptide	-	GT62(67-331)	-	-	Y (1-46)	1
Cd.00g053400.m01.polypeptide	-	GH132(18-303)	-	-	Y (1-22)	1
Cd.00g053890.m01.polypeptide	-	GH17(25-301)	-	-	Y (1-21)	1
Cd.00g056030.m01.polypeptide	-	GH16_18(66-221)	-	-	Y (1-28)	1
Cd.00g057470.m01.polypeptide	-	GH7(20-449)	-	-	Y (1-22)	1
Cd.00g058600.m01.polypeptide	-	GH18(45-310)	-	-	Y (1-24)	1
Cd.00g058620.m01.polypeptide	-	AA1(62-239)+AA1(335-628)	-	-	Y (1-25)	1
Cd.00g059020.m01.polypeptide	-	CE1(211-341)	-	-	Y (1-34)	1
Cd.00g059510.m01.polypeptide	-	GH10(25-335)	-	-	Y (1-17)	1
Cd.00g059520.m01.polypeptide	-	CE8(707-999)+CE8(1059-1342)+CE8(1420-1705)	-	-	Y (1-23)	1
Cd.00g060290.m01.polypeptide	-	GT34(121-354)	-	-	Y (1-37)	1
Cd.00g061460.m01.polypeptide	-	GH18(33-297)	-	-	Y (1-26)	1
Cd.00g061530.m01.polypeptide	-	AA7(79-264)	-	-	Y (1-21)	1
Cd.00g061920.m01.polypeptide	-	GH18(46-311)	-	-	Y (1-24)	1
Cd.00g061930.m01.polypeptide	-	GH18(47-445)	-	-	Y (1-21)	1
Cd.00g061940.m01.polypeptide	-	GH18(47-379)	-	-	Y (1-16)	1
Cd.00g063570.m01.polypeptide	-	GT32(125-207)	-	-	Y (1-30)	1
Cd.00g063800.m01.polypeptide	-	GH16_3(43-337)	-	-	Y (1-20)	1
Cd.00g064780.m01.polypeptide	-	PL1_4(116-294)	-	-	Y (1-21)	1
Cd.00g065230.m01.polypeptide	-	AA1_2(46-385)	-	-	Y (1-25)	1
Cd.00g065560.m01.polypeptide	-	GH16_10(64-259)	-	-	Y (1-21)	1
Cd.00g066170.m01.polypeptide	-	GH43_6(33-320)	-	-	Y (1-20)	1

## Sheet: KARE979
Cd.00g002600.m01.polypeptide	-	GH76(28-396)	-	-	Y (1-22)	1
Cd.00g004580.m01.polypeptide	-	AA8(26-216)+AA3_1(253-800)	-	-	Y (1-19)	1
Cd.00g004620.m01.polypeptide	-	AA9(10-233)	-	-	Y (1-22)	1
Cd.00g004640.m01.polypeptide	-	GH74(78-183)	-	-	Y (1-22)	1
Cd.00g005530.m01.polypeptide	-	GH92(227-728)	-	-	Y (1-29)	1
Cd.00g008920.m01.polypeptide	-	AA1_2(46-385)	-	-	Y (1-25)	1
Cd.00g011580.m01.polypeptide	-	GH51(195-636)	-	-	Y (1-32)	1
Cd.00g012900.m01.polypeptide	-	GH93(53-358)	-	-	Y (1-28)	1
Cd.00g013070.m01.polypeptide	-	GH55(20-776)	-	-	Y (1-23)	1
Cd.00g013430.m01.polypeptide	-	GH31(363-811)	-	-	Y (1-32)	1
Cd.00g013630.m01.polypeptide	-	GH16_3(27-275)	-	-	Y (1-29)	1
Cd.00g013790.m01.polypeptide	-	GH16_1(104-326)	-	-	Y (1-20)	1
Cd.00g013930.m01.polypeptide	-	GH20(177-522)	-	-	Y (1-25)	1
Cd.00g014160.m01.polypeptide	-	GH72(17-293)	-	-	Y (1-17)	1
Cd.00g015570.m01.polypeptide	-	PL1_4(110-293)	-	-	Y (1-28)	1
Cd.00g015680.m01.polypeptide	-	AA16(18-185)	-	-	Y (1-29)	1
Cd.00g016230.m01.polypeptide	-	AA7(53-263)	-	-	Y (1-18)	1
Cd.00g020700.m01.polypeptide	-	AA7(188-387)	-	-	Y (1-53)	1
Cd.00g021280.m01.polypeptide	-	GH28(38-353)	-	-	Y (1-27)	1
Cd.00g025070.m01.polypeptide	-	GH43_22(153-369)	-	-	Y (1-46)	1
Cd.00g025980.m01.polypeptide	-	AA11(31-218)	-	-	Y (1-21)	1
Cd.00g027390.m01.polypeptide	-	AA11(21-221)	-	-	Y (1-21)	1
Cd.00g028650.m01.polypeptide	-	GH16_18(87-242)	-	-	Y (1-20)	1
Cd.00g029390.m01.polypeptide	-	GH15(56-456)+CBM20(518-604)	-	-	Y (1-23)	1
Cd.00g029960.m01.polypeptide	-	GH32(62-411)	-	-	Y (1-32)	1
Cd.00g029970.m01.polypeptide	-	GH32(63-412)	-	-	Y (1-52)	1
Cd.00g030530.m01.polypeptide	-	AA9(9-223)	-	-	Y (1-23)	1
Cd.00g030550.m01.polypeptide	-	AA9(9-224)	-	-	Y (1-21)	1
Cd.00g030560.m01.polypeptide	-	PL1_9(312-493)	-	-	Y (1-30)	1
Cd.00g030620.m01.polypeptide	-	GH55(47-789)	-	-	Y (1-23)	1
Cd.00g030920.m01.polypeptide	-	GH3(91-313)	-	-	Y (1-19)	1
Cd.00g031430.m01.polypeptide	-	GH16_18(77-232)	-	-	Y (1-18)	1
Cd.00g031560.m01.polypeptide	-	GT24(1166-1413)	-	-	Y (1-19)	1
Cd.00g031590.m01.polypeptide	-	GH16_1(75-301)	-	-	Y (1-21)	1
Cd.00g031610.m01.polypeptide	-	GH30_5(26-478)	-	-	Y (1-21)	1
Cd.00g031860.m01.polypeptide	-	GT57(86-317)+GT57(356-590)	-	-	Y (1-50)	1
Cd.00g034020.m01.polypeptide	-	GH18(277-626)	-	-	Y (1-20)	1
Cd.00g034120.m01.polypeptide	-	AA8(26-181)	-	-	Y (1-20)	1
Cd.00g036170.m01.polypeptide	-	GH131(18-253)	-	-	Y (1-17)	1
Cd.00g036940.m01.polypeptide	-	GH125(91-529)	-	-	Y (1-23)	1
Cd.00g038790.m01.polypeptide	-	CE1(211-341)	-	-	Y (1-34)	1
Cd.00g039020.m01.polypeptide	-	AA7(193-635)	-	-	Y (1-20)	1
Cd.00g039580.m01.polypeptide	-	GH72(34-331)	-	-	Y (1-25)	1
Cd.00g040070.m01.polypeptide	-	AA8(33-205)	-	-	Y (1-28)	1
Cd.00g040810.m01.polypeptide	-	AA1_3(53-360)	-	-	Y (1-29)	1
Cd.00g041210.m01.polypeptide	-	CE1(36-234)	-	-	Y (1-20)	1
Cd.00g043210.m01.polypeptide	-	GH5_5(213-487)	-	-	Y (1-24)	1
Cd.00g043880.m01.polypeptide	-	GH17(25-301)	-	-	Y (1-21)	1
Cd.00g044200.m01.polypeptide	-	GH128(225-437)	-	-	Y (1-23)	1
Cd.00g045450.m01.polypeptide	-	GH53(23-349)	-	-	Y (1-20)	1
Cd.00g047940.m01.polypeptide	-	GT62(67-331)	-	-	Y (1-46)	1
Cd.00g048710.m01.polypeptide	-	GH18(47-379)	-	-	Y (1-16)	1
Cd.00g048720.m01.polypeptide	-	GH18(47-445)	-	-	Y (1-21)	1
Cd.00g048750.m01.polypeptide	-	GH18(66-331)	-	-	Y (1-21)	1
Cd.00g048770.m01.polypeptide	-	AA1(62-239)+AA1(335-628)	-	-	Y (1-25)	1
Cd.00g048950.m01.polypeptide	-	GH132(18-303)	-	-	Y (1-22)	1
Cd.00g050320.m01.polypeptide	-	GH18(66-467)	-	-	Y (1-21)	1
Cd.00g052230.m01.polypeptide	-	GH13_1(57-364)+CBM20(519-609)	-	-	Y (1-21)	1
Cd.00g052300.m01.polypeptide	-	GH37(50-626)	-	-	Y (1-20)	1
Cd.00g052800.m01.polypeptide	-	GH16_19(105-276)	-	-	Y (1-23)	1
Cd.00g053780.m01.polypeptide	-	GH18(33-297)	-	-	Y (1-26)	1
Cd.00g053910.m01.polypeptide	-	GH16_10(64-259)	-	-	Y (1-21)	1
Cd.00g054000.m01.polypeptide	-	AA3_2(36-616)	-	-	Y (1-25)	1
Cd.00g055960.m01.polypeptide	-	GH7(20-449)	-	-	Y (1-22)	1
Cd.00g056770.m01.polypeptide	-	GH16_18(66-221)	-	-	Y (1-28)	1
Cd.00g057990.m01.polypeptide	-	AA8(23-200)+AA3_1(227-746)	-	-	Y (1-18)	1
Cd.00g058140.m01.polypeptide	-	GH10(25-335)	-	-	Y (1-17)	1
Cd.00g058150.m01.polypeptide	-	CE8(989-1281)+CE8(1341-1624)+CE8(1702-1987)	-	-	Y (1-23)	1
Cd.00g058350.m01.polypeptide	-	GH16_1(74-299)	-	-	Y (1-21)	1
Cd.00g058720.m01.polypeptide	-	GT34(121-354)	-	-	Y (1-37)	1
Cd.00g059770.m01.polypeptide	-	AA1_2(37-373)	-	-	Y (1-17)	1
Cd.00g059790.m01.polypeptide	-	GH18(50-407)	-	-	Y (1-23)	1
Cd.00g060390.m01.polypeptide	-	GH72(21-330)+CBM43(381-468)	-	-	Y (1-22)	1
Cd.00g060770.m01.polypeptide	-	GH72(16-330)	-	-	Y (1-26)	1
Cd.00g062890.m01.polypeptide	-	AA7(79-264)	-	-	Y (1-21)	1
Cd.00g063080.m01.polypeptide	-	GH16_3(43-337)	-	-	Y (1-20)	1
Cd.00g063610.m01.polypeptide	-	GT32(125-207)	-	-	Y (1-30)	1
Cd.00g065220.m01.polypeptide	-	PL4_1(21-529)	-	-	Y (1-23)	1
Cd.00g065400.m01.polypeptide	-	PL1_4(116-294)	-	-	Y (1-21)	1
Cd.00g066310.m01.polypeptide	-	GH43_6(33-320)	-	-	Y (1-20)	1
Cd.00g067620.m01.polypeptide	-	GH11(51-227)	-	-	Y (1-21)	1

## Sheet: KARE1428
Cd.00g001330.m01.polypeptide	-	GT32(125-207)	-	-	Y (1-30)	1
Cd.00g002270.m01.polypeptide	-	GH43_22(153-369)	-	-	Y (1-46)	1
Cd.00g003290.m01.polypeptide	-	GH16_1(74-299)	-	-	Y (1-21)	1
Cd.00g003480.m01.polypeptide	-	GH16_1(104-326)	-	-	Y (1-20)	1
Cd.00g003880.m01.polypeptide	-	GT57(86-317)+GT57(356-590)	-	-	Y (1-50)	1
Cd.00g007890.m01.polypeptide	-	PL4_1(21-529)	-	-	Y (1-23)	1
Cd.00g010670.m01.polypeptide	-	GH32(62-411)	-	-	Y (1-32)	1
Cd.00g010680.m01.polypeptide	-	GH32(63-412)	-	-	Y (1-52)	1
Cd.00g012610.m01.polypeptide	-	GH72(21-330)+CBM43(381-468)	-	-	Y (1-22)	1
Cd.00g013450.m01.polypeptide	-	GH18(66-467)	-	-	Y (1-21)	1
Cd.00g013530.m01.polypeptide	-	GH30_5(26-478)	-	-	Y (1-21)	1
Cd.00g013550.m01.polypeptide	-	GH16_1(75-301)	-	-	Y (1-21)	1
Cd.00g013560.m01.polypeptide	-	GH16_1(75-301)	-	-	Y (1-21)	1
Cd.00g013570.m01.polypeptide	-	GH16_1(75-301)	-	-	Y (1-21)	1
Cd.00g013600.m01.polypeptide	-	GT24(1166-1413)	-	-	Y (1-19)	1
Cd.00g013730.m01.polypeptide	-	GH16_18(68-223)	-	-	Y (1-18)	1
Cd.00g014100.m01.polypeptide	-	GH16_3(43-337)	-	-	Y (1-20)	1
Cd.00g014720.m01.polypeptide	-	GH72(16-330)	-	-	Y (1-26)	1
Cd.00g014910.m01.polypeptide	-	GT62(67-331)	-	-	Y (1-46)	1
Cd.00g015450.m01.polypeptide	-	GH18(277-626)	-	-	Y (1-20)	1
Cd.00g015550.m01.polypeptide	-	AA8(26-181)	-	-	Y (1-20)	1
Cd.00g015850.m01.polypeptide	-	GH28(38-353)	-	-	Y (1-27)	1
Cd.00g016100.m01.polypeptide	-	AA7(53-263)	-	-	Y (1-18)	1
Cd.00g016670.m01.polypeptide	-	AA16(18-185)	-	-	Y (1-29)	1
Cd.00g017070.m01.polypeptide	-	GH16_18(87-242)	-	-	Y (1-20)	1
Cd.00g017220.m01.polypeptide	-	GH47(274-842)	-	-	Y (1-45)	1
Cd.00g019900.m01.polypeptide	-	GH125(91-529)	-	-	Y (1-23)	1
Cd.00g022930.m01.polypeptide	-	GH16_18(66-221)	-	-	Y (1-28)	1
Cd.00g023500.m01.polypeptide	-	AA7(188-387)	-	-	Y (1-53)	1
Cd.00g026570.m01.polypeptide	-	PL1_9(310-491)	-	-	Y (1-30)	1
Cd.00g026580.m01.polypeptide	-	AA9(9-224)	-	-	Y (1-21)	1
Cd.00g026600.m01.polypeptide	-	AA9(9-223)	-	-	Y (1-23)	1
Cd.00g029680.m01.polypeptide	-	AA11(21-221)	-	-	Y (1-21)	1
Cd.00g030250.m01.polypeptide	-	AA1(62-239)+AA1(335-628)	-	-	Y (1-25)	1
Cd.00g030270.m01.polypeptide	-	GH18(66-331)	-	-	Y (1-21)	1
Cd.00g030290.m01.polypeptide	-	GH18(67-331)	-	-	Y (1-21)	1
Cd.00g030300.m01.polypeptide	-	GH18(47-445)	-	-	Y (1-21)	1
Cd.00g030310.m01.polypeptide	-	GH18(47-379)	-	-	Y (1-16)	1
Cd.00g030630.m01.polypeptide	-	GH72(17-293)	-	-	Y (1-17)	1
Cd.00g030860.m01.polypeptide	-	GH20(177-522)	-	-	Y (1-25)	1
Cd.00g031120.m01.polypeptide	-	GH16_3(27-275)	-	-	Y (1-29)	1
Cd.00g032810.m01.polypeptide	-	GH37(50-626)	-	-	Y (1-20)	1
Cd.00g032880.m01.polypeptide	-	GH13_1(57-364)+CBM20(519-609)	-	-	Y (1-21)	1
Cd.00g033090.m01.polypeptide	-	GH51(195-636)	-	-	Y (1-32)	1
Cd.00g034860.m01.polypeptide	-	AA1_2(37-373)	-	-	Y (1-17)	1
Cd.00g034880.m01.polypeptide	-	GH18(50-407)	-	-	Y (1-23)	1
Cd.00g035080.m01.polypeptide	-	CE1(36-234)	-	-	Y (1-20)	1
Cd.00g035300.m01.polypeptide	-	GH55(20-773)	-	-	Y (1-23)	1
Cd.00g035460.m01.polypeptide	-	GH93(53-358)	-	-	Y (1-28)	1
Cd.00g035670.m01.polypeptide	-	GH3(91-313)	-	-	Y (1-19)	1
Cd.00g035980.m01.polypeptide	-	GH55(47-789)	-	-	Y (1-23)	1
Cd.00g036830.m01.polypeptide	-	AA8(26-216)+AA3_1(253-800)	-	-	Y (1-19)	1
Cd.00g036870.m01.polypeptide	-	AA9(10-233)	-	-	Y (1-22)	1
Cd.00g036890.m01.polypeptide	-	GH74(78-183)	-	-	Y (1-22)	1
Cd.00g038040.m01.polypeptide	-	GH31(363-811)	-	-	Y (1-32)	1
Cd.00g038680.m01.polypeptide	-	GH128(225-437)	-	-	Y (1-23)	1
Cd.00g042360.m01.polypeptide	-	AA7(193-635)	-	-	Y (1-20)	1
Cd.00g043020.m01.polypeptide	-	AA8(33-205)	-	-	Y (1-28)	1
Cd.00g045400.m01.polypeptide	-	AA8(23-200)+AA3_1(227-746)	-	-	Y (1-18)	1
Cd.00g045910.m01.polypeptide	-	GH131(18-253)	-	-	Y (1-17)	1
Cd.00g046390.m01.polypeptide	-	AA11(31-218)	-	-	Y (1-21)	1
Cd.00g049700.m01.polypeptide	-	GH132(18-303)	-	-	Y (1-22)	1
Cd.00g049840.m01.polypeptide	-	GH5_5(213-487)	-	-	Y (1-24)	1
Cd.00g050750.m01.polypeptide	-	GH53(23-349)	-	-	Y (1-20)	1
Cd.00g051260.m01.polypeptide	-	GH16_19(105-276)	-	-	Y (1-23)	1
Cd.00g052590.m01.polypeptide	-	AA3_2(36-616)	-	-	Y (1-25)	1
Cd.00g056500.m01.polypeptide	-	GH16_18(66-221)	-	-	Y (1-20)	1
Cd.00g056950.m01.polypeptide	-	GH92(227-728)	-	-	Y (1-29)	1
Cd.00g058450.m01.polypeptide	-	GH17(25-301)	-	-	Y (1-21)	1
Cd.00g059230.m01.polypeptide	-	CE1(211-341)	-	-	Y (1-34)	1
Cd.00g060170.m01.polypeptide	-	CE8(989-1281)+CE8(1341-1624)+CE8(1702-1987)	-	-	Y (1-23)	1
Cd.00g060180.m01.polypeptide	-	GH10(25-335)	-	-	Y (1-17)	1
Cd.00g060890.m01.polypeptide	-	GH7(20-449)	-	-	Y (1-22)	1
Cd.00g061110.m01.polypeptide	-	PL1_4(110-293)	-	-	Y (1-28)	1
Cd.00g061720.m01.polypeptide	-	AA1_2(46-385)	-	-	Y (1-25)	1
Cd.00g063170.m01.polypeptide	-	GH72(34-331)	-	-	Y (1-25)	1
Cd.00g063760.m01.polypeptide	-	GH18(33-297)	-	-	Y (1-26)	1
Cd.00g064140.m01.polypeptide	-	AA7(79-264)	-	-	Y (1-21)	1
Cd.00g065230.m01.polypeptide	-	AA1_3(53-360)	-	-	Y (1-29)	1
Cd.00g066120.m01.polypeptide	-	GH15(56-456)+CBM20(518-604)	-	-	Y (1-23)	1
Cd.00g067300.m01.polypeptide	-	PL1_4(116-294)	-	-	Y (1-21)	1
Cd.00g067590.m01.polypeptide	-	GH43_6(33-320)	-	-	Y (1-20)	1
Cd.00g067880.m01.polypeptide	-	GH16_10(64-259)	-	-	Y (1-21)	1
Cd.00g068190.m01.polypeptide	-	GT34(121-354)	-	-	Y (1-37)	1

## Sheet: KARE1622
Cd.00g000490.m01.polypeptide	-	GH92(227-728)	-	-	Y (1-29)	1
Cd.00g001330.m01.polypeptide	-	GH13_1(57-364)+CBM20(519-609)	-	-	Y (1-21)	1
Cd.00g001400.m01.polypeptide	-	GH37(50-626)	-	-	Y (1-20)	1
Cd.00g004300.m01.polypeptide	-	PL4_1(21-529)	-	-	Y (1-23)	1
Cd.00g004380.m01.polypeptide	-	AA1_3(53-360)	-	-	Y (1-29)	1
Cd.00g004960.m01.polypeptide	-	GH18(277-626)	-	-	Y (1-20)	1
Cd.00g005370.m01.polypeptide	-	PL1_4(110-293)	-	-	Y (1-28)	1
Cd.00g005490.m01.polypeptide	-	AA16(18-185)	-	-	Y (1-29)	1
Cd.00g006060.m01.polypeptide	-	AA7(53-263)	-	-	Y (1-18)	1
Cd.00g006250.m01.polypeptide	-	AA11(31-218)	-	-	Y (1-21)	1
Cd.00g007090.m01.polypeptide	-	GH72(21-330)+CBM43(381-468)	-	-	Y (1-22)	1
Cd.00g007440.m01.polypeptide	-	GH76(28-396)	-	-	Y (1-22)	1
Cd.00g008600.m01.polypeptide	-	AA8(26-216)+AA3_1(253-800)	-	-	Y (1-19)	1
Cd.00g008640.m01.polypeptide	-	AA9(10-233)	-	-	Y (1-22)	1
Cd.00g008660.m01.polypeptide	-	GH74(78-183)	-	-	Y (1-22)	1
Cd.00g011220.m01.polypeptide	-	GH16_3(27-275)	-	-	Y (1-29)	1
Cd.00g011420.m01.polypeptide	-	GH31(363-811)	-	-	Y (1-32)	1
Cd.00g012590.m01.polypeptide	-	GH72(16-330)	-	-	Y (1-26)	1
Cd.00g013510.m01.polypeptide	-	GH72(17-293)	-	-	Y (1-17)	1
Cd.00g013750.m01.polypeptide	-	GH55(47-789)	-	-	Y (1-23)	1
Cd.00g014060.m01.polypeptide	-	GH3(91-313)	-	-	Y (1-19)	1
Cd.00g016660.m01.polypeptide	-	GH16_18(87-242)	-	-	Y (1-20)	1
Cd.00g017190.m01.polypeptide	-	AA7(188-387)	-	-	Y (1-53)	1
Cd.00g018890.m01.polypeptide	-	AA9(9-223)	-	-	Y (1-23)	1
Cd.00g018910.m01.polypeptide	-	AA9(9-224)	-	-	Y (1-21)	1
Cd.00g018920.m01.polypeptide	-	PL1_9(310-491)	-	-	Y (1-30)	1
Cd.00g020300.m01.polypeptide	-	GH30_5(26-478)	-	-	Y (1-21)	1
Cd.00g020320.m01.polypeptide	-	GH16_1(75-301)	-	-	Y (1-21)	1
Cd.00g020330.m01.polypeptide	-	GH16_1(75-301)	-	-	Y (1-21)	1
Cd.00g020340.m01.polypeptide	-	GH16_1(75-256)	-	-	Y (1-21)	1
Cd.00g020370.m01.polypeptide	-	GT24(1166-1413)	-	-	Y (1-19)	1
Cd.00g020500.m01.polypeptide	-	GH16_18(68-223)	-	-	Y (1-18)	1
Cd.00g021620.m01.polypeptide	-	GH18(47-379)	-	-	Y (1-16)	1
Cd.00g021630.m01.polypeptide	-	GH18(47-445)	-	-	Y (1-21)	1
Cd.00g021660.m01.polypeptide	-	GH18(66-331)	-	-	Y (1-21)	1
Cd.00g021680.m01.polypeptide	-	AA1(62-239)+AA1(335-628)	-	-	Y (1-25)	1
Cd.00g022230.m01.polypeptide	-	AA11(21-221)	-	-	Y (1-21)	1
Cd.00g023750.m01.polypeptide	-	AA3_2(36-616)	-	-	Y (1-25)	1
Cd.00g024100.m01.polypeptide	-	AA1_2(37-373)	-	-	Y (1-17)	1
Cd.00g024120.m01.polypeptide	-	GH18(50-407)	-	-	Y (1-23)	1
Cd.00g024320.m01.polypeptide	-	CE1(36-234)	-	-	Y (1-20)	1
Cd.00g024590.m01.polypeptide	-	GH93(53-358)	-	-	Y (1-28)	1
Cd.00g024750.m01.polypeptide	-	GH55(20-776)	-	-	Y (1-23)	1
Cd.00g025430.m01.polypeptide	-	AA11(34-213)	-	-	Y (1-28)	1
Cd.00g026100.m01.polypeptide	-	GH43_6(33-320)	-	-	Y (1-20)	1
Cd.00g029130.m01.polypeptide	-	GH16_19(105-276)	-	-	Y (1-23)	1
Cd.00g031350.m01.polypeptide	-	GH128(225-437)	-	-	Y (1-23)	1
Cd.00g031820.m01.polypeptide	-	GH72(34-331)	-	-	Y (1-25)	1
Cd.00g037140.m01.polypeptide	-	GH16_18(66-221)	-	-	Y (1-20)	1
Cd.00g037290.m01.polypeptide	-	AA8(33-205)	-	-	Y (1-28)	1
Cd.00g038010.m01.polypeptide	-	GT57(86-317)+GT57(356-590)	-	-	Y (1-50)	1
Cd.00g038630.m01.polypeptide	-	GH5_5(213-487)	-	-	Y (1-24)	1
Cd.00g039810.m01.polypeptide	-	GH131(18-253)	-	-	Y (1-17)	1
Cd.00g042200.m01.polypeptide	-	GH125(91-529)	-	-	Y (1-23)	1
Cd.00g044070.m01.polypeptide	-	GH15(56-456)+CBM20(518-604)	-	-	Y (1-23)	1
Cd.00g044790.m01.polypeptide	-	GH16_1(104-326)	-	-	Y (1-20)	1
Cd.00g044910.m01.polypeptide	-	GT62(67-331)	-	-	Y (1-46)	1
Cd.00g046400.m01.polypeptide	-	GH132(18-303)	-	-	Y (1-22)	1
Cd.00g047500.m01.polypeptide	-	GH16_18(66-221)	-	-	Y (1-28)	1
Cd.00g049420.m01.polypeptide	-	GH17(25-301)	-	-	Y (1-21)	1
Cd.00g050240.m01.polypeptide	-	AA1_2(46-385)	-	-	Y (1-25)	1
Cd.00g052280.m01.polypeptide	-	CE1(211-341)	-	-	Y (1-34)	1
Cd.00g052480.m01.polypeptide	-	GH20(177-522)	-	-	Y (1-25)	1
Cd.00g053830.m01.polypeptide	-	GH32(62-411)	-	-	Y (1-32)	1
Cd.00g053840.m01.polypeptide	-	GH32(63-412)	-	-	Y (1-52)	1
Cd.00g054320.m01.polypeptide	-	GH51(195-636)	-	-	Y (1-32)	1
Cd.00g055300.m01.polypeptide	-	GH7(20-449)	-	-	Y (1-22)	1
Cd.00g056280.m01.polypeptide	-	GH53(23-349)	-	-	Y (1-20)	1
Cd.00g057040.m01.polypeptide	-	GH18(66-467)	-	-	Y (1-21)	1
Cd.00g058600.m01.polypeptide	-	GH18(33-297)	-	-	Y (1-26)	1
Cd.00g058730.m01.polypeptide	-	GH16_10(64-259)	-	-	Y (1-21)	1
Cd.00g059000.m01.polypeptide	-	AA8(23-200)+AA3_1(227-746)	-	-	Y (1-18)	1
Cd.00g059130.m01.polypeptide	-	CE8(989-1281)+CE8(1341-1624)+CE8(1702-1987)	-	-	Y (1-23)	1
Cd.00g059140.m01.polypeptide	-	GH10(25-335)	-	-	Y (1-17)	1
Cd.00g059660.m01.polypeptide	-	GT34(121-354)	-	-	Y (1-37)	1
Cd.00g062040.m01.polypeptide	-	GH16_1(74-299)	-	-	Y (1-21)	1
Cd.00g063620.m01.polypeptide	-	AA7(193-635)	-	-	Y (1-20)	1
Cd.00g064690.m01.polypeptide	-	GT32(125-207)	-	-	Y (1-30)	1
Cd.00g065480.m01.polypeptide	-	AA7(79-264)	-	-	Y (1-21)	1
Cd.00g066260.m01.polypeptide	-	PL1_4(116-294)	-	-	Y (1-21)	1
Cd.00g066440.m01.polypeptide	-	GH16_3(43-337)	-	-	Y (1-20)	1
Cd.00g068140.m01.polypeptide	-	GH43_22(153-369)	-	-	Y (1-46)	1
Cd.00g069370.m01.polypeptide	-	GH11(51-227)	-	-	Y (1-21)	1

## Sheet: KARE1624
Cd.00g000880.m01.polypeptide	-	GH76(28-396)	-	-	Y (1-22)	1
Cd.00g003900.m01.polypeptide	-	GH16_18(66-221)	-	-	Y (1-28)	1
Cd.00g004120.m01.polypeptide	-	PL4_1(21-529)	-	-	Y (1-23)	1
Cd.00g008470.m01.polypeptide	-	GH92(227-728)	-	-	Y (1-29)	1
Cd.00g009760.m01.polypeptide	-	AA11(34-213)	-	-	Y (1-28)	1
Cd.00g011950.m01.polypeptide	-	GH31(363-811)	-	-	Y (1-32)	1
Cd.00g012150.m01.polypeptide	-	GH16_3(27-275)	-	-	Y (1-29)	1
Cd.00g012700.m01.polypeptide	-	GH18(277-626)	-	-	Y (1-20)	1
Cd.00g012800.m01.polypeptide	-	AA8(26-181)	-	-	Y (1-20)	1
Cd.00g013360.m01.polypeptide	-	PL1_4(110-293)	-	-	Y (1-28)	1
Cd.00g013480.m01.polypeptide	-	AA16(18-185)	-	-	Y (1-29)	1
Cd.00g014050.m01.polypeptide	-	AA7(53-263)	-	-	Y (1-18)	1
Cd.00g014830.m01.polypeptide	-	GH51(195-636)	-	-	Y (1-32)	1
Cd.00g016680.m01.polypeptide	-	GH72(16-330)	-	-	Y (1-26)	1
Cd.00g018470.m01.polypeptide	-	GH55(20-776)	-	-	Y (1-23)	1
Cd.00g022430.m01.polypeptide	-	GH28(38-353)	-	-	Y (1-27)	1
Cd.00g023000.m01.polypeptide	-	AA7(188-387)	-	-	Y (1-53)	1
Cd.00g023070.m01.polypeptide	-	GH93(53-358)	-	-	Y (1-28)	1
Cd.00g023490.m01.polypeptide	-	AA8(26-216)+AA3_1(253-800)	-	-	Y (1-19)	1
Cd.00g023530.m01.polypeptide	-	AA9(10-233)	-	-	Y (1-22)	1
Cd.00g023550.m01.polypeptide	-	GH74(78-183)	-	-	Y (1-22)	1
Cd.00g025030.m01.polypeptide	-	GH3(91-313)	-	-	Y (1-19)	1
Cd.00g025200.m01.polypeptide	-	GT57(86-317)+GT57(356-590)	-	-	Y (1-50)	1
Cd.00g025760.m01.polypeptide	-	AA11(31-218)	-	-	Y (1-21)	1
Cd.00g027070.m01.polypeptide	-	GH72(17-293)	-	-	Y (1-17)	1
Cd.00g027450.m01.polypeptide	-	GH16_1(104-326)	-	-	Y (1-20)	1
Cd.00g028320.m01.polypeptide	-	GH72(21-330)+CBM43(381-468)	-	-	Y (1-22)	1
Cd.00g029660.m01.polypeptide	-	GH18(47-379)	-	-	Y (1-16)	1
Cd.00g029670.m01.polypeptide	-	GH18(47-445)	-	-	Y (1-21)	1
Cd.00g029700.m01.polypeptide	-	GH18(66-331)	-	-	Y (1-21)	1
Cd.00g029720.m01.polypeptide	-	AA1(62-239)+AA1(335-628)	-	-	Y (1-25)	1
Cd.00g030030.m01.polypeptide	-	AA8(33-205)	-	-	Y (1-28)	1
Cd.00g030560.m01.polypeptide	-	GH15(56-456)+CBM20(518-604)	-	-	Y (1-23)	1
Cd.00g031060.m01.polypeptide	-	GH132(18-303)	-	-	Y (1-22)	1
Cd.00g031890.m01.polypeptide	-	AA1_2(37-373)	-	-	Y (1-17)	1
Cd.00g031910.m01.polypeptide	-	GH18(50-407)	-	-	Y (1-23)	1
Cd.00g032110.m01.polypeptide	-	CE1(36-234)	-	-	Y (1-20)	1
Cd.00g032730.m01.polypeptide	-	GH16_10(64-259)	-	-	Y (1-21)	1
Cd.00g037430.m01.polypeptide	-	AA1_2(46-385)	-	-	Y (1-25)	1
Cd.00g037900.m01.polypeptide	-	GH16_18(87-242)	-	-	Y (1-20)	1
Cd.00g038420.m01.polypeptide	-	GH128(225-437)	-	-	Y (1-23)	1
Cd.00g040430.m01.polypeptide	-	CE1(211-341)	-	-	Y (1-34)	1
Cd.00g040630.m01.polypeptide	-	AA3_2(36-616)	-	-	Y (1-25)	1
Cd.00g041170.m01.polypeptide	-	AA7(193-635)	-	-	Y (1-20)	1
Cd.00g041730.m01.polypeptide	-	GT34(121-354)	-	-	Y (1-37)	1
Cd.00g041970.m01.polypeptide	-	GH20(189-534)	-	-	Y (1-25)	1
Cd.00g042760.m01.polypeptide	-	GH72(34-331)	-	-	Y (1-25)	1
Cd.00g043150.m01.polypeptide	-	GH125(91-529)	-	-	Y (1-23)	1
Cd.00g044940.m01.polypeptide	-	GH16_18(66-221)	-	-	Y (1-20)	1
Cd.00g045000.m01.polypeptide	-	GH16_18(77-232)	-	-	Y (1-18)	1
Cd.00g045130.m01.polypeptide	-	GT24(1166-1413)	-	-	Y (1-19)	1
Cd.00g045160.m01.polypeptide	-	GH16_1(75-301)	-	-	Y (1-21)	1
Cd.00g045180.m01.polypeptide	-	GH30_5(26-478)	-	-	Y (1-21)	1
Cd.00g045260.m01.polypeptide	-	GH18(66-467)	-	-	Y (1-21)	1
Cd.00g045860.m01.polypeptide	-	AA11(21-221)	-	-	Y (1-21)	1
Cd.00g046390.m01.polypeptide	-	GH16_19(105-276)	-	-	Y (1-23)	1
Cd.00g046950.m01.polypeptide	-	PL1_9(307-488)	-	-	Y (1-30)	1
Cd.00g046960.m01.polypeptide	-	AA9(9-224)	-	-	Y (1-21)	1
Cd.00g046980.m01.polypeptide	-	AA9(9-223)	-	-	Y (1-23)	1
Cd.00g051150.m01.polypeptide	-	GH16_3(43-337)	-	-	Y (1-20)	1
Cd.00g052330.m01.polypeptide	-	GH55(47-789)	-	-	Y (1-23)	1
Cd.00g053610.m01.polypeptide	-	GH32(62-411)	-	-	Y (1-32)	1
Cd.00g053620.m01.polypeptide	-	GH32(63-412)	-	-	Y (1-52)	1
Cd.00g054950.m01.polypeptide	-	GH5_5(213-487)	-	-	Y (1-24)	1
Cd.00g055820.m01.polypeptide	-	GT62(67-331)	-	-	Y (1-46)	1
Cd.00g055910.m01.polypeptide	-	GH17(25-301)	-	-	Y (1-21)	1
Cd.00g057020.m01.polypeptide	-	AA1_3(53-360)	-	-	Y (1-29)	1
Cd.00g057200.m01.polypeptide	-	GH53(23-349)	-	-	Y (1-20)	1
Cd.00g058250.m01.polypeptide	-	GH16_1(74-299)	-	-	Y (1-21)	1
Cd.00g058680.m01.polypeptide	-	GH131(18-253)	-	-	Y (1-17)	1
Cd.00g059190.m01.polypeptide	-	GH7(20-449)	-	-	Y (1-22)	1
Cd.00g061200.m01.polypeptide	-	GH37(50-626)	-	-	Y (1-20)	1
Cd.00g061270.m01.polypeptide	-	GH13_1(57-364)+CBM20(519-609)	-	-	Y (1-21)	1
Cd.00g061720.m01.polypeptide	-	AA8(23-200)+AA3_1(227-746)	-	-	Y (1-18)	1
Cd.00g061870.m01.polypeptide	-	GH10(25-335)	-	-	Y (1-17)	1
Cd.00g061880.m01.polypeptide	-	CE8(989-1281)+CE8(1341-1624)+CE8(1702-1987)	-	-	Y (1-23)	1
Cd.00g063440.m01.polypeptide	-	GH11(51-227)	-	-	Y (1-21)	1
Cd.00g064590.m01.polypeptide	-	AA7(79-264)	-	-	Y (1-21)	1
Cd.00g065790.m01.polypeptide	-	GT32(125-207)	-	-	Y (1-30)	1
Cd.00g066850.m01.polypeptide	-	PL1_4(116-294)	-	-	Y (1-21)	1
Cd.00g067530.m01.polypeptide	-	GH18(33-297)	-	-	Y (1-26)	1
Cd.00g067700.m01.polypeptide	-	GH43_6(33-320)	-	-	Y (1-20)	1
Cd.00g067940.m01.polypeptide	-	GH43_22(153-369)	-	-	Y (1-46)	1

## Sheet: C_alibifundus
Cd.00g003210.m01.polypeptide	-	GH16_19(105-277)	-	-	Y (1-23)	1
Cd.00g003470.m01.polypeptide	-	GH10(23-336)	-	-	Y (1-17)	1
Cd.00g003480.m01.polypeptide	-	CE8(800-1091)+CE8(1150-1433)+CE8(1514-1797)	-	-	Y (1-23)	1
Cd.00g003760.m01.polypeptide	-	PL1_4(116-294)	-	-	Y (1-21)	1
Cd.00g004440.m01.polypeptide	-	GH16_18(71-226)	-	-	Y (1-21)	1
Cd.00g004590.m01.polypeptide	-	GT24(1167-1414)	-	-	Y (1-19)	1
Cd.00g004610.m01.polypeptide	-	GH16_1(75-301)	-	-	Y (1-21)	1
Cd.00g004930.m01.polypeptide	-	GH5_5(197-471)	-	-	Y (1-24)	1
Cd.00g007140.m01.polypeptide	-	GH72(35-332)	-	-	Y (1-25)	1
Cd.00g008220.m01.polypeptide	-	AA9(9-222)	-	-	Y (1-23)	1
Cd.00g008240.m01.polypeptide	-	AA9(9-224)	-	-	Y (1-21)	1
Cd.00g008250.m01.polypeptide	-	PL1_9(284-465)	-	-	Y (1-19)	1
Cd.00g013200.m01.polypeptide	-	GH18(68-470)	-	-	Y (1-21)	1
Cd.00g013290.m01.polypeptide	-	GH30_5(25-477)	-	-	Y (1-22)	1
Cd.00g014390.m01.polypeptide	-	GH74(79-184)	-	-	Y (1-22)	1
Cd.00g014410.m01.polypeptide	-	AA9(10-233)	-	-	Y (1-22)	1
Cd.00g014450.m01.polypeptide	-	AA8(26-216)+AA3_1(250-797)	-	-	Y (1-23)	1
Cd.00g015020.m01.polypeptide	-	GT32(118-200)	-	-	Y (1-44)	1
Cd.00g015870.m01.polypeptide	-	GH43_36(25-292)+CBM91(333-517)	-	-	Y (1-21)	1
Cd.00g017070.m01.polypeptide	-	AA8(23-200)+AA3_1(226-746)	-	-	Y (1-18)	1
Cd.00g017410.m01.polypeptide	-	CE1(213-343)	-	-	Y (1-27)	1
Cd.00g017780.m01.polypeptide	-	GH16_3(43-339)	-	-	Y (1-20)	1
Cd.00g019080.m01.polypeptide	-	GH18(225-575)	-	-	Y (1-20)	1
Cd.00g019170.m01.polypeptide	-	AA8(26-181)	-	-	Y (1-20)	1
Cd.00g019810.m01.polypeptide	-	GH13_1(57-364)+CBM20(523-613)	-	-	Y (1-28)	1
Cd.00g019880.m01.polypeptide	-	GH37(50-626)	-	-	Y (1-20)	1
Cd.00g021970.m01.polypeptide	-	AA7(208-650)	-	-	Y (1-20)	1
Cd.00g022330.m01.polypeptide	-	GH16_18(66-221)	-	-	Y (1-17)	1
Cd.00g023530.m01.polypeptide	-	AA3_2(48-670)	-	-	Y (1-31)	1
Cd.00g032320.m01.polypeptide	-	AA1_2(45-384)	-	-	Y (1-25)	1
Cd.00g032540.m01.polypeptide	-	GH7(20-449)	-	-	Y (1-22)	1
Cd.00g032760.m01.polypeptide	-	GH18(33-316)	-	-	Y (1-26)	1
Cd.00g032890.m01.polypeptide	-	GH16_10(65-260)	-	-	Y (1-21)	1
Cd.00g034420.m01.polypeptide	-	GH132(18-303)	-	-	Y (1-22)	1
Cd.00g038030.m01.polypeptide	-	GH72(16-330)	-	-	Y (1-26)	1
Cd.00g039240.m01.polypeptide	-	AA1_3(53-360)	-	-	Y (1-21)	1
Cd.00g040830.m01.polypeptide	-	GH32(62-411)	-	-	Y (1-32)	1
Cd.00g042860.m01.polypeptide	-	GH55(18-776)	-	-	Y (1-23)	1
Cd.00g043010.m01.polypeptide	-	GH93(53-358)	-	-	Y (1-48)	1
Cd.00g043960.m01.polypeptide	-	AA1_2(37-373)	-	-	Y (1-17)	1
Cd.00g043980.m01.polypeptide	-	GH18(50-406)	-	-	Y (1-23)	1
Cd.00g044190.m01.polypeptide	-	CE1(36-234)	-	-	Y (1-20)	1
Cd.00g045170.m01.polypeptide	-	GH16_18(66-221)	-	-	Y (1-23)	1
Cd.00g045590.m01.polypeptide	-	PL4_1(21-529)	-	-	Y (1-23)	1
Cd.00g047160.m01.polypeptide	-	GH53(23-362)	-	-	Y (1-20)	1
Cd.00g047240.m01.polypeptide	-	AA3_2(36-616)	-	-	Y (1-25)	1
Cd.00g047320.m01.polypeptide	-	GT32(107-182)	-	-	Y (1-22)	1
Cd.00g047830.m01.polypeptide	-	GH11(51-227)	-	-	Y (1-21)	1
Cd.00g049860.m01.polypeptide	-	GH131(18-253)	-	-	Y (1-17)	1
Cd.00g050860.m01.polypeptide	-	AA7(79-260)	-	-	Y (1-21)	1
Cd.00g051120.m01.polypeptide	-	AA11(21-220)	-	-	Y (1-21)	1
Cd.00g052050.m01.polypeptide	-	AA11(31-219)	-	-	Y (1-21)	1
Cd.00g052700.m01.polypeptide	-	GH72(21-330)+CBM43(381-468)	-	-	Y (1-22)	1
Cd.00g052760.m01.polypeptide	-	GH43_6(33-320)	-	-	Y (1-20)	1
Cd.00g054780.m01.polypeptide	-	GH18(65-481)	-	-	Y (1-23)	1
Cd.00g054790.m01.polypeptide	-	GH18(40-304)	-	-	Y (1-22)	1
Cd.00g054970.m01.polypeptide	-	GH128(219-432)	-	-	Y (1-23)	1
Cd.00g056340.m01.polypeptide	-	AA1_2(36-377)	-	-	Y (1-16)	1
Cd.00g057180.m01.polypeptide	-	GH72(17-294)	-	-	Y (1-18)	1
Cd.00g057620.m01.polypeptide	-	GH16_3(27-275)	-	-	Y (1-22)	1
Cd.00g057810.m01.polypeptide	-	GH31(363-811)	-	-	Y (1-32)	1
Cd.00g058420.m01.polypeptide	-	AA7(189-386)	-	-	Y (1-53)	1
Cd.00g058960.m01.polypeptide	-	GH28(38-353)	-	-	Y (1-19)	1
Cd.00g060550.m01.polypeptide	-	GH76(28-396)	-	-	Y (1-22)	1
Cd.00g061520.m01.polypeptide	-	GH15(50-456)+CBM20(523-605)	-	-	Y (1-23)	1
Cd.00g061680.m01.polypeptide	-	AA4(84-305)	-	-	Y (1-32)	1
Cd.00g062950.m01.polypeptide	-	GH16_1(78-302)	-	-	Y (1-23)	1
Cd.00g064160.m01.polypeptide	-	GH3(91-313)	-	-	Y (1-19)	1
Cd.00g064510.m01.polypeptide	-	GH55(48-789)	-	-	Y (1-23)	1
Cd.00g065410.m01.polypeptide	-	AA8(33-205)	-	-	Y (1-24)	1
Cd.00g067520.m01.polypeptide	-	GH47(236-877)	-	-	Y (1-45)	1
Cd.00g068610.m01.polypeptide	-	GH17(25-301)	-	-	Y (1-21)	1
Cd.00g070370.m01.polypeptide	-	GH125(91-505)	-	-	Y (1-33)	1
Cd.00g071190.m01.polypeptide	-	PL1_4(110-293)	-	-	Y (1-23)	1

## Sheet: C_fimbriata
Cd.00g000980.m01.polypeptide	-	GH132(16-303)	-	-	Y (1-22)	1
Cd.00g003370.m01.polypeptide	-	GH31(363-811)	-	-	Y (1-32)	1
Cd.00g003640.m01.polypeptide	-	PL4_1(21-529)	-	-	Y (1-23)	1
Cd.00g006860.m01.polypeptide	-	GH16_1(76-301)	-	-	Y (1-21)	1
Cd.00g006900.m01.polypeptide	-	CE1(212-343)	-	-	Y (1-27)	1
Cd.00g007090.m01.polypeptide	-	GH11(51-226)	-	-	Y (1-21)	1
Cd.00g007150.m01.polypeptide	-	GH125(163-585)	-	-	Y (1-32)	1
Cd.00g009350.m01.polypeptide	-	GH72(34-331)	-	-	Y (1-25)	1
Cd.00g009870.m01.polypeptide	-	GH16_18(66-221)	-	-	Y (1-20)	1
Cd.00g010640.m01.polypeptide	-	GT32(124-199)	-	-	Y (1-41)	1
Cd.00g013350.m01.polypeptide	-	GH55(50-789)	-	-	Y (1-23)	1
Cd.00g014050.m01.polypeptide	-	GT57(90-321)+GT57(360-594)	-	-	Y (1-32)	1
Cd.00g014450.m01.polypeptide	-	GH16_1(106-329)	-	-	Y (1-25)	1
Cd.00g015510.m01.polypeptide	-	CE8(1072-1362)+CE8(1419-1702)+CE8(1781-2066)	-	-	Y (1-23)	1
Cd.00g015520.m01.polypeptide	-	GH10(23-335)	-	-	Y (1-30)	1
Cd.00g016060.m01.polypeptide	-	GH28(38-353)	-	-	Y (1-19)	1
Cd.00g016610.m01.polypeptide	-	AA7(189-386)	-	-	Y (1-26)	1
Cd.00g017500.m01.polypeptide	-	GH18(67-470)	-	-	Y (1-21)	1
Cd.00g017590.m01.polypeptide	-	GH30_5(25-477)	-	-	Y (1-22)	1
Cd.00g019160.m01.polypeptide	-	GH16_1(75-157)	-	-	Y (1-21)	1
Cd.00g020320.m01.polypeptide	-	GH47(240-881)	-	-	Y (1-45)	1
Cd.00g020480.m01.polypeptide	-	GH16_18(86-242)	-	-	Y (1-20)	1
Cd.00g021080.m01.polypeptide	-	AA1_2(46-384)	-	-	Y (1-25)	1
Cd.00g023970.m01.polypeptide	-	GH72(21-330)+CBM43(381-468)	-	-	Y (1-22)	1
Cd.00g024020.m01.polypeptide	-	GH43_6(33-320)	-	-	Y (1-20)	1
Cd.00g029420.m01.polypeptide	-	GH16_1(75-301)	-	-	Y (1-21)	1
Cd.00g030200.m01.polypeptide	-	AA8(23-200)+AA3_1(227-746)	-	-	Y (1-18)	1
Cd.00g030510.m01.polypeptide	-	GH37(50-626)	-	-	Y (1-20)	1
Cd.00g031080.m01.polypeptide	-	GH16_18(66-221)	-	-	Y (1-21)	1
Cd.00g032660.m01.polypeptide	-	GH32(62-411)	-	-	Y (1-26)	1
Cd.00g033950.m01.polypeptide	-	GH55(48-789)	-	-	Y (1-23)	1
Cd.00g034250.m01.polypeptide	-	GH74(79-183)	-	-	Y (1-22)	1
Cd.00g034270.m01.polypeptide	-	AA9(10-233)	-	-	Y (1-22)	1
Cd.00g034310.m01.polypeptide	-	AA8(26-216)+AA3_1(253-800)	-	-	Y (1-19)	1
Cd.00g035790.m01.polypeptide	-	GH16_1(75-300)	-	-	Y (1-21)	1
Cd.00g037510.m01.polypeptide	-	GH16_1(75-300)	-	-	Y (1-21)	1
Cd.00g039190.m01.polypeptide	-	GH37(50-626)	-	-	Y (1-20)	1
Cd.00g039260.m01.polypeptide	-	GH13_1(133-334)+CBM20(493-583)	-	-	Y (1-28)	1
Cd.00g044060.m01.polypeptide	-	GT34(122-355)	-	-	Y (1-37)	1
Cd.00g044630.m01.polypeptide	-	GH16_1(78-302)	-	-	Y (1-21)	1
Cd.00g045050.m01.polypeptide	-	AA1_3(53-333)	-	-	Y (1-21)	1
Cd.00g045940.m01.polypeptide	-	AA4(84-303)	-	-	Y (1-32)	1
Cd.00g046110.m01.polypeptide	-	GH15(50-456)+CBM20(518-605)	-	-	Y (1-23)	1
Cd.00g046380.m01.polypeptide	-	AA8(33-205)	-	-	Y (1-24)	1
Cd.00g048080.m01.polypeptide	-	GH128(227-440)	-	-	Y (1-23)	1
Cd.00g048860.m01.polypeptide	-	AA11(21-218)	-	-	Y (1-21)	1
Cd.00g049510.m01.polypeptide	-	GH18(56-403)	-	-	Y (1-50)	1
Cd.00g049530.m01.polypeptide	-	GH18(38-371)	-	-	Y (1-21)	1
Cd.00g049540.m01.polypeptide	-	GH18(47-385)	-	-	Y (1-21)	1
Cd.00g049550.m01.polypeptide	-	GH18(47-446)	-	-	Y (1-21)	1
Cd.00g049560.m01.polypeptide	-	GH18(47-444)	-	-	Y (1-21)	1
Cd.00g049570.m01.polypeptide	-	GH18(47-445)	-	-	Y (1-21)	1
Cd.00g049580.m01.polypeptide	-	GH18(65-320)	-	-	Y (1-21)	1
Cd.00g049590.m01.polypeptide	-	GH18(64-328)	-	-	Y (1-21)	1
Cd.00g049600.m01.polypeptide	-	GH18(65-328)	-	-	Y (1-21)	1
Cd.00g049610.m01.polypeptide	-	GH18(73-328)	-	-	Y (1-21)	1
Cd.00g049620.m01.polypeptide	-	GH18(78-333)	-	-	Y (1-21)	1
Cd.00g049640.m01.polypeptide	-	AA1(62-238)+AA1(336-628)	-	-	Y (1-25)	1
Cd.00g050050.m01.polypeptide	-	AA7(59-262)	-	-	Y (1-18)	1
Cd.00g051970.m01.polypeptide	-	PL1_4(116-294)	-	-	Y (1-21)	1
Cd.00g052810.m01.polypeptide	-	GH131(18-253)	-	-	Y (1-17)	1
Cd.00g053730.m01.polypeptide	-	GT32(125-207)	-	-	Y (1-29)	1
Cd.00g056000.m01.polypeptide	-	GH53(23-361)	-	-	Y (1-20)	1
Cd.00g057130.m01.polypeptide	-	AA7(79-260)	-	-	Y (1-21)	1
Cd.00g057550.m01.polypeptide	-	AA3_2(48-669)	-	-	Y (1-22)	1
Cd.00g057660.m01.polypeptide	-	CE1(37-234)	-	-	Y (1-20)	1
Cd.00g057860.m01.polypeptide	-	GH18(50-406)	-	-	Y (1-24)	1
Cd.00g057880.m01.polypeptide	-	AA1_2(37-373)	-	-	Y (1-17)	1
Cd.00g058200.m01.polypeptide	-	GH72(16-330)	-	-	Y (1-26)	1
Cd.00g059080.m01.polypeptide	-	GT62(67-331)	-	-	Y (1-46)	1
Cd.00g060270.m01.polypeptide	-	AA11(31-218)	-	-	Y (1-21)	1
Cd.00g061610.m01.polypeptide	-	GH93(53-358)	-	-	Y (1-48)	1
Cd.00g061850.m01.polypeptide	-	GH55(16-776)	-	-	Y (1-23)	1
Cd.00g062140.m01.polypeptide	-	PL1_4(110-293)	-	-	Y (1-23)	1
Cd.00g063020.m01.polypeptide	-	GH43_22(153-369)	-	-	Y (1-46)	1
Cd.00g063790.m01.polypeptide	-	AA7(193-386)	-	-	Y (1-20)	1
Cd.00g065330.m01.polypeptide	-	GH72(17-294)	-	-	Y (1-18)	1
Cd.00g066160.m01.polypeptide	-	GH16_10(58-253)	-	-	Y (1-21)	1
Cd.00g067840.m01.polypeptide	-	GH16_19(104-276)	-	-	Y (1-23)	1
Cd.00g068440.m01.polypeptide	-	GH3(91-313)	-	-	Y (1-19)	1
Cd.00g068990.m01.polypeptide	-	GH20(189-534)	-	-	Y (1-25)	1
Cd.00g069210.m01.polypeptide	-	GH16_3(27-275)	-	-	Y (1-29)	1
Cd.00g070020.m01.polypeptide	-	GH18(275-624)	-	-	Y (1-20)	1
Cd.00g070110.m01.polypeptide	-	AA8(26-181)	-	-	Y (1-20)	1
Cd.00g073070.m01.polypeptide	-	GH7(20-449)	-	-	Y (1-22)	1
Cd.00g073290.m01.polypeptide	-	GH18(33-280)	-	-	Y (1-26)	1
Cd.00g073610.m01.polypeptide	-	AA9(9-222)	-	-	Y (1-23)	1
Cd.00g073630.m01.polypeptide	-	AA9(9-224)	-	-	Y (1-21)	1
Cd.00g073640.m01.polypeptide	-	PL1_9(271-452)	-	-	Y (1-19)	1
Cd.00g073870.m01.polypeptide	-	CBM63(324-394)	-	-	Y (1-24)	1
Cd.00g075740.m01.polypeptide	-	GH16_18(71-226)	-	-	Y (1-21)	1
Cd.00g075880.m01.polypeptide	-	GT24(1166-1413)	-	-	Y (1-19)	1
Cd.00g075910.m01.polypeptide	-	GH16_1(75-301)	-	-	Y (1-21)	1
Cd.00g076020.m01.polypeptide	-	GH5_5(198-472)	-	-	Y (1-24)	1
Cd.00g076870.m01.polypeptide	-	GH17(25-301)	-	-	Y (1-21)	1
Cd.00g077630.m01.polypeptide	-	GH125(116-554)	-	-	Y (1-23)	1
